# Supplementary material for: Photosynthetic response of Persian Gulf acroporid corals to summer versus winter temperature deviations
Source: PeerJ. 2015 Jun 30;3:e1062. doi: 10.7717/peerj.1062 (PMC4493696; doi:10.7717/peerj.1062)
Supplement: Supplemental Information 2 [file peerj-03-1062-s002.xls]

## Sheet: data of the second experiment
Treatment	Experimental temperature or ET (°C)	dT = (ET- 27.5 (°C))	Sample name	Downstream O2(mg/l) - upstream O2 (mg/l)	Rate of Pn (mgO2.l-1. min-1)
Heat	38	10.5	a	-0.05	-0.025
Heat	37.9	10.4	a	-0.04	-0.02
Heat	37.8	10.3	a	-0.04	-0.02
Heat	37.7	10.2	a	-0.04	-0.02
Heat	37.6	10.1	a	-0.04	-0.02
Heat	37.5	10	a	-0.04	-0.02
Heat	37.4	9.9	a	-0.04	-0.02
Heat	37.3	9.8	a	-0.03	-0.015
Heat	37.2	9.7	a	-0.02	-0.01
Heat	37.1	9.6	a	-0.01	-0.005
Heat	37	9.5	a	-0.01	-0.005
Heat	36.9	9.4	a	0.02	0.01
Heat	36.8	9.3	a	0.01	0.005
Heat	36.7	9.2	a	0.02	0.01
Heat	36.6	9.1	a	0	0
Heat	36.5	9	a	0.01	0.005
Heat	36.4	8.9	a	0.01	0.005
Heat	36.3	8.8	a	0.02	0.01
Heat	36.2	8.7	a	0.01	0.005
Heat	36.1	8.6	a	0.02	0.01
Heat	36	8.5	a	0.02	0.01
Heat	35.9	8.4	a	0.02	0.01
Heat	35.8	8.3	a	0.02	0.01
Heat	35.7	8.2	a	0.03	0.015
Heat	35.6	8.1	a	0.03	0.015
Heat	35.6	8.1	a	0.04	0.02
Heat	35.5	8	a	0.03	0.015
Heat	35.4	7.9	a	0.04	0.02
Heat	35.3	7.8	a	0.04	0.02
Heat	35.2	7.7	a	0.04	0.02
Heat	35	7.5	a	0.03	0.015
Heat	34.9	7.4	a	0.02	0.01
Heat	34.8	7.3	a	0.02	0.01
Heat	34.8	7.3	a	0.03	0.015
Heat	34.7	7.2	a	0.02	0.01
Heat	34.6	7.1	a	0.04	0.02
Heat	34.5	7	a	0.03	0.015
Heat	34.4	6.9	a	0.04	0.02
Heat	34.3	6.8	a	0.03	0.015
Heat	34.2	6.7	a	0.05	0.025
Heat	34.1	6.6	a	0.04	0.02
Heat	34	6.5	a	0.04	0.02
Heat	33.9	6.4	a	0.04	0.02
Heat	33.8	6.3	a	0.04	0.02
Heat	33.7	6.2	a	0.03	0.015
Heat	33.6	6.1	a	0.04	0.02
Heat	33.5	6	a	0.03	0.015
Heat	33.4	5.9	a	0.05	0.025
Heat	33.3	5.8	a	0.06	0.03
Heat	33.2	5.7	a	0.05	0.025
Heat	33.1	5.6	a	0.04	0.02
Heat	33	5.5	a	0.06	0.03
Heat	32.9	5.4	a	0.06	0.03
Heat	32.8	5.3	a	0.07	0.035
Heat	32.7	5.2	a	0.06	0.03
Heat	32.7	5.2	a	0.06	0.03
Heat	32.5	5	a	0.07	0.035
Heat	32.5	5	a	0.06	0.03
Heat	32.4	4.9	a	0.06	0.03
Heat	32.3	4.8	a	0.07	0.035
Heat	32.2	4.7	a	0.07	0.035
Heat	32.1	4.6	a	0.07	0.035
Heat	32	4.5	a	0.07	0.035
Heat	31.9	4.4	a	0.06	0.03
Heat	31.8	4.3	a	0.06	0.03
Heat	31.7	4.2	a	0.08	0.04
Heat	31.6	4.1	a	0.08	0.04
Heat	31.6	4.1	a	0.1	0.05
Heat	31.5	4	a	0.09	0.045
Heat	31.4	3.9	a	0.1	0.05
Heat	31.3	3.8	a	0.09	0.045
Heat	31.2	3.7	a	0.09	0.045
Heat	31.1	3.6	a	0.1	0.05
Heat	31	3.5	a	0.1	0.05
Heat	30.9	3.4	a	0.11	0.055
Heat	30.9	3.4	a	0.09	0.045
Heat	30.8	3.3	a	0.1	0.05
Heat	30.7	3.2	a	0.11	0.055
Heat	30.6	3.1	a	0.11	0.055
Heat	30.5	3	a	0.1	0.05
Heat	30.4	2.9	a	0.1	0.05
Heat	30.3	2.8	a	0.11	0.055
Heat	30.2	2.7	a	0.13	0.065
Heat	30.1	2.6	a	0.13	0.065
Heat	30	2.5	a	0.13	0.065
Heat	29.9	2.4	a	0.12	0.06
Heat	29.7	2.2	a	0.12	0.06
Heat	29.6	2.1	a	0.13	0.065
Heat	29.5	2	a	0.12	0.06
Heat	29.5	2	a	0.12	0.06
Heat	29.4	1.9	a	0.13	0.065
Heat	29.3	1.8	a	0.13	0.065
Heat	29.2	1.7	a	0.12	0.06
Heat	29.1	1.6	a	0.11	0.055
Heat	29	1.5	a	0.12	0.06
Heat	28.9	1.4	a	0.13	0.065
Heat	28.8	1.3	a	0.14	0.07
Heat	28.7	1.2	a	0.13	0.065
Heat	28.6	1.1	a	0.12	0.06
Heat	28.5	1	a	0.1	0.05
Heat	28.4	0.9	a	0.11	0.055
Heat	28.3	0.8	a	0.11	0.055
Heat	28.2	0.7	a	0.11	0.055
Heat	28.1	0.6	a	0.12	0.06
Heat	28	0.5	a	0.11	0.055
Heat	27.9	0.4	a	0.1	0.05
Heat	27.8	0.3	b	0.11	0.055
Heat	27.7	0.2	b	0.11	0.055
Heat	27.7	0.2	b	0.1	0.05
Heat	27.6	0.1	b	0.1	0.05
Heat	38	10.5	b	-0.08	-0.04
Heat	37.9	10.4	b	-0.07	-0.035
Heat	37.8	10.3	b	-0.07	-0.035
Heat	37.7	10.2	b	-0.04	-0.02
Heat	37.6	10.1	b	-0.03	-0.015
Heat	37.5	10	b	-0.01	-0.005
Heat	37.4	9.9	b	0	0
Heat	37.3	9.8	b	0.03	0.015
Heat	37.2	9.7	b	0.04	0.02
Heat	37.1	9.6	b	0.06	0.03
Heat	37	9.5	b	0.09	0.045
Heat	36.9	9.4	b	0.1	0.05
Heat	36.8	9.3	b	0.12	0.06
Heat	36.7	9.2	b	0.12	0.06
Heat	36.6	9.1	b	0.13	0.065
Heat	36.5	9	b	0.13	0.065
Heat	36.4	8.9	b	0.15	0.075
Heat	36.3	8.8	b	0.15	0.075
Heat	36.2	8.7	b	0.13	0.065
Heat	36.1	8.6	b	0.15	0.075
Heat	36	8.5	b	0.15	0.075
Heat	35.9	8.4	b	0.16	0.08
Heat	35.8	8.3	b	0.16	0.08
Heat	35.7	8.2	b	0.16	0.08
Heat	35.6	8.1	b	0.17	0.085
Heat	35.6	8.1	b	0.19	0.095
Heat	35.5	8	b	0.18	0.09
Heat	35.4	7.9	b	0.19	0.095
Heat	35.3	7.8	b	0.18	0.09
Heat	35.2	7.7	b	0.19	0.095
Heat	35	7.5	b	0.17	0.085
Heat	34.9	7.4	b	0.17	0.085
Heat	34.8	7.3	b	0.18	0.09
Heat	34.8	7.3	b	0.17	0.085
Heat	34.7	7.2	b	0.17	0.085
Heat	34.6	7.1	b	0.18	0.09
Heat	34.5	7	b	0.2	0.1
Heat	34.4	6.9	b	0.18	0.09
Heat	34.3	6.8	b	0.2	0.1
Heat	34.2	6.7	b	0.21	0.105
Heat	34.1	6.6	b	0.22	0.11
Heat	34	6.5	b	0.23	0.115
Heat	33.9	6.4	b	0.23	0.115
Heat	33.8	6.3	b	0.23	0.115
Heat	33.7	6.2	b	0.22	0.11
Heat	33.6	6.1	b	0.23	0.115
Heat	33.5	6	b	0.22	0.11
Heat	33.4	5.9	b	0.24	0.12
Heat	33.3	5.8	b	0.26	0.13
Heat	33.2	5.7	b	0.26	0.13
Heat	33.1	5.6	b	0.25	0.125
Heat	33	5.5	b	0.27	0.135
Heat	32.9	5.4	b	0.26	0.13
Heat	32.8	5.3	b	0.28	0.14
Heat	32.7	5.2	b	0.28	0.14
Heat	32.7	5.2	b	0.27	0.135
Heat	32.5	5	b	0.26	0.13
Heat	32.5	5	b	0.29	0.145
Heat	32.4	4.9	b	0.28	0.14
Heat	32.3	4.8	b	0.3	0.15
Heat	32.2	4.7	b	0.32	0.16
Heat	32.1	4.6	b	0.3	0.15
Heat	32	4.5	b	0.32	0.16
Heat	31.9	4.4	b	0.32	0.16
Heat	31.8	4.3	b	0.33	0.165
Heat	31.7	4.2	b	0.33	0.165
Heat	31.6	4.1	b	0.34	0.17
Heat	31.6	4.1	b	0.34	0.17
Heat	31.5	4	b	0.34	0.17
Heat	31.4	3.9	b	0.34	0.17
Heat	31.3	3.8	b	0.33	0.165
Heat	31.2	3.7	b	0.36	0.18
Heat	31.1	3.6	b	0.36	0.18
Heat	31	3.5	b	0.37	0.185
Heat	30.9	3.4	b	0.36	0.18
Heat	30.9	3.4	b	0.36	0.18
Heat	30.8	3.3	b	0.36	0.18
Heat	30.7	3.2	b	0.39	0.195
Heat	30.6	3.1	b	0.39	0.195
Heat	30.5	3	b	0.4	0.2
Heat	30.4	2.9	b	0.4	0.2
Heat	30.3	2.8	b	0.39	0.195
Heat	30.2	2.7	b	0.4	0.2
Heat	30.1	2.6	b	0.4	0.2
Heat	30	2.5	b	0.4	0.2
Heat	29.9	2.4	b	0.4	0.2
Heat	29.7	2.2	b	0.38	0.19
Heat	29.6	2.1	b	0.39	0.195
Heat	29.5	2	b	0.38	0.19
Heat	29.5	2	b	0.39	0.195
Heat	29.4	1.9	b	0.38	0.19
Heat	29.3	1.8	b	0.4	0.2
Heat	29.2	1.7	b	0.38	0.19
Heat	29.1	1.6	b	0.39	0.195
Heat	29	1.5	b	0.4	0.2
Heat	28.9	1.4	b	0.39	0.195
Heat	28.8	1.3	b	0.41	0.205
Heat	28.7	1.2	b	0.39	0.195
Heat	28.6	1.1	b	0.39	0.195
Heat	28.5	1	b	0.39	0.195
Heat	28.4	0.9	b	0.38	0.19
Heat	28.3	0.8	b	0.38	0.19
Heat	28.2	0.7	b	0.37	0.185
Heat	28.1	0.6	b	0.38	0.19
Heat	28	0.5	b	0.37	0.185
Heat	27.9	0.4	b	0.37	0.185
Heat	27.8	0.3	b	0.38	0.19
Heat	27.7	0.2	b	0.38	0.19
Heat	27.7	0.2	b	0.37	0.185
Heat	27.6	0.1	b	0.37	0.185
Heat	38	10.5	c	-0.09	-0.045
Heat	38	10.5	c	-0.09	-0.045
Heat	37.9	10.4	c	-0.09	-0.045
Heat	37.8	10.3	c	-0.07	-0.035
Heat	37.6	10.1	c	-0.06	-0.03
Heat	37.5	10	c	-0.06	-0.03
Heat	37.5	10	c	-0.05	-0.025
Heat	37.4	9.9	c	-0.04	-0.02
Heat	37.3	9.8	c	-0.02	-0.01
Heat	37.2	9.7	c	-0.01	-0.005
Heat	37.2	9.7	c	-0.01	-0.005
Heat	37.1	9.6	c	0	0
Heat	37	9.5	c	0.01	0.005
Heat	36.9	9.4	c	0.01	0.005
Heat	36.8	9.3	c	0.01	0.005
Heat	36.7	9.2	c	0.02	0.01
Heat	36.6	9.1	c	0.03	0.015
Heat	36.5	9	c	0.03	0.015
Heat	36.4	8.9	c	0.04	0.02
Heat	36.2	8.7	c	0.03	0.015
Heat	36.1	8.6	c	0.03	0.015
Heat	36	8.5	c	0.05	0.025
Heat	35.9	8.4	c	0.05	0.025
Heat	35.8	8.3	c	0.04	0.02
Heat	35.7	8.2	c	0.04	0.02
Heat	35.6	8.1	c	0.05	0.025
Heat	35.5	8	c	0.05	0.025
Heat	35.5	8	c	0.06	0.03
Heat	35.4	7.9	c	0.05	0.025
Heat	35.3	7.8	c	0.07	0.035
Heat	35.2	7.7	c	0.06	0.03
Heat	35.1	7.6	c	0.08	0.04
Heat	35	7.5	c	0.08	0.04
Heat	35	7.5	c	0.08	0.04
Heat	34.9	7.4	c	0.09	0.045
Heat	34.8	7.3	c	0.1	0.05
Heat	34.7	7.2	c	0.09	0.045
Heat	34.6	7.1	c	0.1	0.05
Heat	34.5	7	c	0.1	0.05
Heat	34.4	6.9	c	0.11	0.055
Heat	34.3	6.8	c	0.12	0.06
Heat	34.2	6.7	c	0.13	0.065
Heat	34.1	6.6	c	0.15	0.075
Heat	33.9	6.4	c	0.14	0.07
Heat	33.8	6.3	c	0.14	0.07
Heat	33.7	6.2	c	0.13	0.065
Heat	33.2	5.7	c	0.16	0.08
Heat	33.1	5.6	c	0.17	0.085
Heat	33	5.5	c	0.17	0.085
Heat	32.9	5.4	c	0.18	0.09
Heat	32.8	5.3	c	0.18	0.09
Heat	32.7	5.2	c	0.18	0.09
Heat	32.6	5.1	c	0.2	0.1
Heat	32.5	5	c	0.19	0.095
Heat	32.4	4.9	c	0.21	0.105
Heat	32.3	4.8	c	0.21	0.105
Heat	32.2	4.7	c	0.22	0.11
Heat	32	4.5	c	0.19	0.095
Heat	31.9	4.4	c	0.18	0.09
Heat	31.8	4.3	c	0.19	0.095
Heat	31.7	4.2	c	0.19	0.095
Heat	31.6	4.1	c	0.21	0.105
Heat	31.5	4	c	0.21	0.105
Heat	31.4	3.9	c	0.21	0.105
Heat	31.3	3.8	c	0.2	0.1
Heat	31.2	3.7	c	0.21	0.105
Heat	31.2	3.7	c	0.2	0.1
Heat	31.1	3.6	c	0.2	0.1
Heat	31	3.5	c	0.2	0.1
Heat	30.9	3.4	c	0.21	0.105
Heat	30.8	3.3	c	0.21	0.105
Heat	30.7	3.2	c	0.21	0.105
Heat	30.6	3.1	c	0.22	0.11
Heat	30.5	3	c	0.21	0.105
Heat	30.4	2.9	c	0.23	0.115
Heat	30.3	2.8	c	0.22	0.11
Heat	30.2	2.7	c	0.22	0.11
Heat	30.1	2.6	c	0.22	0.11
Heat	30.1	2.6	c	0.22	0.11
Heat	30	2.5	c	0.22	0.11
Heat	29.9	2.4	c	0.23	0.115
Heat	29.9	2.4	c	0.23	0.115
Heat	29.9	2.4	c	0.21	0.105
Heat	29.8	2.3	c	0.22	0.11
Heat	29.8	2.3	c	0.23	0.115
Heat	29.7	2.2	c	0.23	0.115
Heat	29.7	2.2	c	0.23	0.115
Heat	29.6	2.1	c	0.23	0.115
Heat	29.5	2	c	0.24	0.12
Heat	29.4	1.9	c	0.21	0.105
Heat	29.3	1.8	c	0.23	0.115
Heat	29.2	1.7	c	0.23	0.115
Heat	29.1	1.6	c	0.22	0.11
Heat	29	1.5	c	0.24	0.12
Heat	28.9	1.4	c	0.24	0.12
Heat	28.8	1.3	c	0.23	0.115
Heat	28.7	1.2	c	0.25	0.125
Heat	28.6	1.1	c	0.24	0.12
Heat	28.5	1	c	0.23	0.115
Heat	28.4	0.9	c	0.24	0.12
Heat	28.3	0.8	c	0.23	0.115
Heat	28.2	0.7	c	0.23	0.115
Heat	28.2	0.7	c	0.23	0.115
Heat	28.1	0.6	c	0.22	0.11
Heat	28	0.5	c	0.23	0.115
Heat	27.9	0.4	c	0.23	0.115
Heat	27.9	0.4	c	0.22	0.11
Heat	27.8	0.3	c	0.22	0.11
Heat	27.8	0.3	c	0.22	0.11
Heat	27.8	0.3	c	0.22	0.11
Heat	38.3	10.8	d	-0.12	-0.06
Heat	38.2	10.7	d	-0.14	-0.07
Heat	38.2	10.7	d	-0.1	-0.05
Heat	38	10.5	d	-0.1	-0.05
Heat	37.8	10.3	d	-0.06	-0.03
Heat	37.8	10.3	d	-0.06	-0.03
Heat	37.7	10.2	d	-0.08	-0.04
Heat	37.7	10.2	d	-0.06	-0.03
Heat	37.6	10.1	d	-0.06	-0.03
Heat	37.4	9.9	d	-0.05	-0.025
Heat	37.3	9.8	d	-0.04	-0.02
Heat	37.2	9.7	d	-0.03	-0.015
Heat	37	9.5	d	-0.03	-0.015
Heat	37	9.5	d	-0.02	-0.01
Heat	36.8	9.3	d	-0.02	-0.01
Heat	36.7	9.2	d	-0.01	-0.005
Heat	36.6	9.1	d	5.34295e-16	2.67147e-16
Heat	36.5	9	d	-0.01	-0.005
Heat	36.5	9	d	-3.53884e-16	-1.76942e-16
Heat	36.4	8.9	d	-3.53884e-16	-1.76942e-16
Heat	36.3	8.8	d	0.03	0.015
Heat	36.2	8.7	d	0.02	0.01
Heat	36.2	8.7	d	0.03	0.015
Heat	36.1	8.6	d	0.03	0.015
Heat	35.9	8.4	d	0.04	0.02
Heat	35.8	8.3	d	0.04	0.02
Heat	35.7	8.2	d	0.04	0.02
Heat	35.6	8.1	d	0.06	0.03
Heat	35.5	8	d	0.05	0.025
Heat	35.3	7.8	d	0.05	0.025
Heat	34.9	7.4	d	0.08	0.04
Heat	34.7	7.2	d	0.09	0.045
Heat	34.7	7.2	d	0.09	0.045
Heat	34.6	7.1	d	0.1	0.05
Heat	34.5	7	d	0.11	0.055
Heat	34.4	6.9	d	0.11	0.055
Heat	34.3	6.8	d	0.12	0.06
Heat	34.2	6.7	d	0.13	0.065
Heat	34.1	6.6	d	0.11	0.055
Heat	34	6.5	d	0.13	0.065
Heat	33.9	6.4	d	0.13	0.065
Heat	33.8	6.3	d	0.13	0.065
Heat	33.7	6.2	d	0.14	0.07
Heat	33.6	6.1	d	0.15	0.075
Heat	33.5	6	d	0.15	0.075
Heat	33.4	5.9	d	0.16	0.08
Heat	33.3	5.8	d	0.16	0.08
Heat	33.2	5.7	d	0.16	0.08
Heat	33.1	5.6	d	0.16	0.08
Heat	33	5.5	d	0.18	0.09
Heat	32.9	5.4	d	0.18	0.09
Heat	32.8	5.3	d	0.19	0.095
Heat	32.6	5.1	d	0.18	0.09
Heat	32.6	5.1	d	0.17	0.085
Heat	32.4	4.9	d	0.16	0.08
Heat	32.4	4.9	d	0.16	0.08
Heat	32.3	4.8	d	0.17	0.085
Heat	32.1	4.6	d	0.17	0.085
Heat	32	4.5	d	0.17	0.085
Heat	32	4.5	d	0.18	0.09
Heat	31.9	4.4	d	0.19	0.095
Heat	31.8	4.3	d	0.18	0.09
Heat	31.7	4.2	d	0.2	0.1
Heat	31.7	4.2	d	0.19	0.095
Heat	31.7	4.2	d	0.19	0.095
Heat	31.5	4	d	0.18	0.09
Heat	31.2	3.7	d	0.18	0.09
Heat	31.1	3.6	d	0.19	0.095
Heat	31.1	3.6	d	0.19	0.095
Heat	30.9	3.4	d	0.19	0.095
Heat	30.9	3.4	d	0.2	0.1
Heat	30.9	3.4	d	0.19	0.095
Heat	30.8	3.3	d	0.19	0.095
Heat	30.6	3.1	d	0.2	0.1
Heat	30.5	3	d	0.2	0.1
Heat	30.5	3	d	0.2	0.1
Heat	30.4	2.9	d	0.2	0.1
Heat	30.2	2.7	d	0.21	0.105
Heat	30.1	2.6	d	0.22	0.11
Heat	30.1	2.6	d	0.21	0.105
Heat	30	2.5	d	0.22	0.11
Heat	29.8	2.3	d	0.2	0.1
Heat	29.7	2.2	d	0.22	0.11
Heat	29.5	2	d	0.21	0.105
Heat	29.3	1.8	d	0.21	0.105
Heat	29.3	1.8	d	0.21	0.105
Heat	29.2	1.7	d	0.21	0.105
Heat	29.1	1.6	d	0.21	0.105
Heat	28.9	1.4	d	0.2	0.1
Heat	28.7	1.2	d	0.21	0.105
Heat	28.7	1.2	d	0.2	0.1
Heat	28.6	1.1	d	0.21	0.105
Heat	28.4	0.9	d	0.21	0.105
Heat	28.4	0.9	d	0.22	0.11
Heat	28.3	0.8	d	0.21	0.105
Heat	28.2	0.7	d	0.21	0.105
Heat	28	0.5	d	0.22	0.11
Heat	27.9	0.4	d	0.21	0.105
Heat	27.9	0.4	d	0.22	0.11
Heat	27.8	0.3	d	0.22	0.11
Heat	27.8	0.3	d	0.23	0.115
Heat	27.8	0.3	d	0.22	0.11
Heat	27.7	0.2	d	0.23	0.115
Heat	27.7	0.2	d	0.23	0.115
Heat	27.6	0.1	d	0.23	0.115
Heat	27.6	0.1	d	0.23	0.115
Heat	27.6	0.1	d	0.23	0.115
Heat	27.6	0.1	d	0.23	0.115
Heat	27.6	0.1	d	0.23	0.115
Heat	27.6	0.1	d	0.23	0.115
Heat	38.3	10.8	e	-0.15	-0.075
Heat	38.2	10.7	e	-0.18	-0.09
Heat	38.2	10.7	e	-0.14	-0.07
Heat	38	10.5	e	-0.13	-0.065
Heat	37.8	10.3	e	-0.11	-0.055
Heat	37.8	10.3	e	-0.1	-0.05
Heat	37.7	10.2	e	-0.12	-0.06
Heat	37.7	10.2	e	-0.11	-0.055
Heat	37.6	10.1	e	-0.1	-0.05
Heat	37.4	9.9	e	-0.08	-0.04
Heat	37.3	9.8	e	-0.06	-0.03
Heat	37.2	9.7	e	-0.06	-0.03
Heat	37	9.5	e	-0.05	-0.025
Heat	37	9.5	e	-0.04	-0.02
Heat	36.8	9.3	e	-0.04	-0.02
Heat	36.7	9.2	e	-0.03	-0.015
Heat	36.6	9.1	e	-0.01	-0.005
Heat	36.5	9	e	0	0
Heat	36.5	9	e	0	0
Heat	36.4	8.9	e	0.01	0.005
Heat	36.3	8.8	e	0.03	0.015
Heat	36.2	8.7	e	0.02	0.01
Heat	36.2	8.7	e	0.03	0.015
Heat	36.1	8.6	e	0.02	0.01
Heat	35.9	8.4	e	0.05	0.025
Heat	35.8	8.3	e	0.04	0.02
Heat	35.7	8.2	e	0.03	0.015
Heat	35.6	8.1	e	0.05	0.025
Heat	35.5	8	e	0.05	0.025
Heat	35.3	7.8	e	0.05	0.025
Heat	34.9	7.4	e	0.07	0.035
Heat	34.7	7.2	e	0.07	0.035
Heat	34.7	7.2	e	0.08	0.04
Heat	34.6	7.1	e	0.09	0.045
Heat	34.5	7	e	0.09	0.045
Heat	34.4	6.9	e	0.1	0.05
Heat	34.3	6.8	e	0.12	0.06
Heat	34.2	6.7	e	0.11	0.055
Heat	34.1	6.6	e	0.1	0.05
Heat	34	6.5	e	0.11	0.055
Heat	33.9	6.4	e	0.12	0.06
Heat	33.8	6.3	e	0.13	0.065
Heat	33.7	6.2	e	0.12	0.06
Heat	33.6	6.1	e	0.13	0.065
Heat	33.5	6	e	0.15	0.075
Heat	33.4	5.9	e	0.15	0.075
Heat	33.3	5.8	e	0.16	0.08
Heat	33.2	5.7	e	0.16	0.08
Heat	33.1	5.6	e	0.16	0.08
Heat	33	5.5	e	0.17	0.085
Heat	32.9	5.4	e	0.18	0.09
Heat	32.8	5.3	e	0.19	0.095
Heat	32.6	5.1	e	0.19	0.095
Heat	32.6	5.1	e	0.17	0.085
Heat	32.4	4.9	e	0.17	0.085
Heat	32.4	4.9	e	0.16	0.08
Heat	32.3	4.8	e	0.18	0.09
Heat	32.1	4.6	e	0.18	0.09
Heat	32	4.5	e	0.18	0.09
Heat	32	4.5	e	0.18	0.09
Heat	31.9	4.4	e	0.19	0.095
Heat	31.8	4.3	e	0.19	0.095
Heat	31.7	4.2	e	0.2	0.1
Heat	31.7	4.2	e	0.19	0.095
Heat	31.7	4.2	e	0.19	0.095
Heat	31.5	4	e	0.19	0.095
Heat	31.2	3.7	e	0.2	0.1
Heat	31.1	3.6	e	0.19	0.095
Heat	31.1	3.6	e	0.19	0.095
Heat	30.9	3.4	e	0.18	0.09
Heat	30.9	3.4	e	0.19	0.095
Heat	30.9	3.4	e	0.2	0.1
Heat	30.8	3.3	e	0.2	0.1
Heat	30.6	3.1	e	0.19	0.095
Heat	30.5	3	e	0.19	0.095
Heat	30.5	3	e	0.2	0.1
Heat	30.4	2.9	e	0.2	0.1
Heat	30.2	2.7	e	0.22	0.11
Heat	30.1	2.6	e	0.2	0.1
Heat	30.1	2.6	e	0.21	0.105
Heat	30	2.5	e	0.22	0.11
Heat	29.8	2.3	e	0.21	0.105
Heat	29.7	2.2	e	0.22	0.11
Heat	29.5	2	e	0.22	0.11
Heat	29.3	1.8	e	0.21	0.105
Heat	29.3	1.8	e	0.21	0.105
Heat	29.2	1.7	e	0.2	0.1
Heat	29.1	1.6	e	0.21	0.105
Heat	28.9	1.4	e	0.21	0.105
Heat	28.7	1.2	e	0.22	0.11
Heat	28.7	1.2	e	0.22	0.11
Heat	28.6	1.1	e	0.22	0.11
Heat	28.4	0.9	e	0.22	0.11
Heat	28.4	0.9	e	0.22	0.11
Heat	28.3	0.8	e	0.22	0.11
Heat	28.2	0.7	e	0.21	0.105
Heat	28	0.5	e	0.21	0.105
Heat	27.9	0.4	e	0.22	0.11
Heat	27.9	0.4	e	0.22	0.11
Heat	27.8	0.3	e	0.22	0.11
Heat	27.8	0.3	e	0.22	0.11
Heat	27.8	0.3	e	0.22	0.11
Heat	27.7	0.2	e	0.23	0.115
Heat	27.7	0.2	e	0.23	0.115
Heat	27.6	0.1	e	0.23	0.115
Heat	27.6	0.1	e	0.23	0.115
Heat	27.6	0.1	e	0.23	0.115
Heat	27.6	0.1	e	0.23	0.115
Heat	27.6	0.1	e	0.23	0.115
Heat	27.6	0.1	e	0.23	0.115
Cool	16.9	10.6	f	0.28	0.14
Cool	17.1	10.4	f	0.29	0.145
Cool	17.2	10.3	f	0.3	0.15
Cool	17.2	10.3	f	0.3	0.15
Cool	17.3	10.2	f	0.29	0.145
Cool	17.4	10.1	f	0.3	0.15
Cool	17.4	10.1	f	0.29	0.145
Cool	17.4	10.1	f	0.29	0.145
Cool	17.6	9.9	f	0.31	0.155
Cool	17.8	9.7	f	0.3	0.15
Cool	17.9	9.6	f	0.31	0.155
Cool	17.9	9.6	f	0.28	0.14
Cool	18	9.5	f	0.32	0.16
Cool	18	9.5	f	0.33	0.165
Cool	18	9.5	f	0.31	0.155
Cool	18.1	9.4	f	0.29	0.145
Cool	18.2	9.3	f	0.29	0.145
Cool	18.4	9.1	f	0.31	0.155
Cool	18.6	8.9	f	0.32	0.16
Cool	18.8	8.7	f	0.31	0.155
Cool	18.9	8.6	f	0.31	0.155
Cool	18.9	8.6	f	0.32	0.16
Cool	18.9	8.6	f	0.29	0.145
Cool	19	8.5	f	0.3	0.15
Cool	19.1	8.4	f	0.32	0.16
Cool	19.2	8.3	f	0.31	0.155
Cool	19.5	8	f	0.33	0.165
Cool	19.7	7.8	f	0.32	0.16
Cool	19.9	7.6	f	0.32	0.16
Cool	20	7.5	f	0.32	0.16
Cool	20	7.5	f	0.33	0.165
Cool	19.9	7.6	f	0.32	0.16
Cool	19.9	7.6	f	0.31	0.155
Cool	19.9	7.6	f	0.33	0.165
Cool	20	7.5	f	0.32	0.16
Cool	20.1	7.4	f	0.33	0.165
Cool	20.2	7.3	f	0.33	0.165
Cool	20.5	7	f	0.33	0.165
Cool	20.7	6.8	f	0.34	0.17
Cool	20.9	6.6	f	0.35	0.175
Cool	21	6.5	f	0.34	0.17
Cool	20.9	6.6	f	0.33	0.165
Cool	20.9	6.6	f	0.33	0.165
Cool	20.8	6.7	f	0.31	0.155
Cool	20.9	6.6	f	0.33	0.165
Cool	21	6.5	f	0.33	0.165
Cool	21.1	6.4	f	0.32	0.16
Cool	21.4	6.1	f	0.35	0.175
Cool	21.6	5.9	f	0.36	0.18
Cool	21.8	5.7	f	0.35	0.175
Cool	21.9	5.6	f	0.35	0.175
Cool	21.9	5.6	f	0.34	0.17
Cool	21.8	5.7	f	0.34	0.17
Cool	21.8	5.7	f	0.34	0.17
Cool	21.8	5.7	f	0.34	0.17
Cool	21.9	5.6	f	0.35	0.175
Cool	22	5.5	f	0.35	0.175
Cool	22.2	5.3	f	0.35	0.175
Cool	22.4	5.1	f	0.37	0.185
Cool	22.7	4.8	f	0.36	0.18
Cool	22.8	4.7	f	0.38	0.19
Cool	22.8	4.7	f	0.34	0.17
Cool	22.8	4.7	f	0.35	0.175
Cool	22.7	4.8	f	0.35	0.175
Cool	22.7	4.8	f	0.34	0.17
Cool	22.8	4.7	f	0.35	0.175
Cool	22.9	4.6	f	0.35	0.175
Cool	23	4.5	f	0.37	0.185
Cool	23.2	4.3	f	0.38	0.19
Cool	23.5	4	f	0.38	0.19
Cool	23.7	3.8	f	0.38	0.19
Cool	23.7	3.8	f	0.37	0.185
Cool	23.7	3.8	f	0.35	0.175
Cool	23.7	3.8	f	0.36	0.18
Cool	23.7	3.8	f	0.34	0.17
Cool	23.7	3.8	f	0.34	0.17
Cool	23.8	3.7	f	0.35	0.175
Cool	23.9	3.6	f	0.36	0.18
Cool	24	3.5	f	0.37	0.185
Cool	24.3	3.2	f	0.37	0.185
Cool	24.5	3	f	0.38	0.19
Cool	24.7	2.8	f	0.39	0.195
Cool	24.6	2.9	f	0.37	0.185
Cool	24.6	2.9	f	0.36	0.18
Cool	24.6	2.9	f	0.36	0.18
Cool	24.6	2.9	f	0.36	0.18
Cool	24.6	2.9	f	0.35	0.175
Cool	24.7	2.8	f	0.36	0.18
Cool	24.8	2.7	f	0.33	0.165
Cool	25	2.5	f	0.36	0.18
Cool	25.3	2.2	f	0.38	0.19
Cool	25.5	2	f	0.36	0.18
Cool	25.5	2	f	0.37	0.185
Cool	25.5	2	f	0.37	0.185
Cool	25.5	2	f	0.36	0.18
Cool	25.5	2	f	0.36	0.18
Cool	25.5	2	f	0.36	0.18
Cool	25.6	1.9	f	0.33	0.165
Cool	25.7	1.8	f	0.35	0.175
Cool	25.8	1.7	f	0.32	0.16
Cool	26	1.5	f	0.33	0.165
Cool	26.3	1.2	f	0.34	0.17
Cool	26.3	1.2	f	0.29	0.145
Cool	26.4	1.1	f	0.3	0.15
Cool	26.4	1.1	f	0.29	0.145
Cool	26.4	1.1	f	0.33	0.165
Cool	26.5	1	f	0.32	0.16
Cool	26.6	0.9	f	0.35	0.175
Cool	26.7	0.8	f	0.36	0.18
Cool	26.9	0.6	f	0.34	0.17
Cool	17	10.5	g	0.17	0.085
Cool	17.1	10.4	g	0.16	0.08
Cool	17.2	10.3	g	0.16	0.08
Cool	17.2	10.3	g	0.16	0.08
Cool	17.1	10.4	g	0.16	0.08
Cool	17.1	10.4	g	0.16	0.08
Cool	17.2	10.3	g	0.15	0.075
Cool	17.4	10.1	g	0.15	0.075
Cool	17.6	9.9	g	0.15	0.075
Cool	17.8	9.7	g	0.14	0.07
Cool	18	9.5	g	0.14	0.07
Cool	19	8.5	g	0.18	0.09
Cool	19.1	8.4	g	0.18	0.09
Cool	19.1	8.4	g	0.16	0.08
Cool	19	8.5	g	0.17	0.085
Cool	19	8.5	g	0.15	0.075
Cool	19.1	8.4	g	0.16	0.08
Cool	19.2	8.3	g	0.16	0.08
Cool	19.3	8.2	g	0.17	0.085
Cool	19.4	8.1	g	0.17	0.085
Cool	19.6	7.9	g	0.18	0.09
Cool	19.8	7.7	g	0.19	0.095
Cool	19.9	7.6	g	0.18	0.09
Cool	20	7.5	g	0.18	0.09
Cool	19.9	7.6	g	0.17	0.085
Cool	19.9	7.6	g	0.16	0.08
Cool	20	7.5	g	0.18	0.09
Cool	20	7.5	g	0.18	0.09
Cool	20.1	7.4	g	0.17	0.085
Cool	20.3	7.2	g	0.17	0.085
Cool	20.5	7	g	0.18	0.09
Cool	20.7	6.8	g	0.18	0.09
Cool	20.8	6.7	g	0.19	0.095
Cool	20.9	6.6	g	0.18	0.09
Cool	20.9	6.6	g	0.18	0.09
Cool	20.9	6.6	g	0.17	0.085
Cool	20.9	6.6	g	0.17	0.085
Cool	21	6.5	g	0.18	0.09
Cool	21	6.5	g	0.18	0.09
Cool	21.1	6.4	g	0.16	0.08
Cool	21.3	6.2	g	0.19	0.095
Cool	21.6	5.9	g	0.19	0.095
Cool	21.7	5.8	g	0.18	0.09
Cool	21.9	5.6	g	0.19	0.095
Cool	21.8	5.7	g	0.17	0.085
Cool	21.8	5.7	g	0.18	0.09
Cool	21.9	5.6	g	0.18	0.09
Cool	22	5.5	g	0.19	0.095
Cool	22.1	5.4	g	0.18	0.09
Cool	22.1	5.4	g	0.16	0.08
Cool	22.1	5.4	g	0.16	0.08
Cool	22.3	5.2	g	0.18	0.09
Cool	22.6	4.9	g	0.18	0.09
Cool	22.7	4.8	g	0.17	0.085
Cool	22.7	4.8	g	0.17	0.085
Cool	22.7	4.8	g	0.17	0.085
Cool	22.7	4.8	g	0.17	0.085
Cool	22.7	4.8	g	0.18	0.09
Cool	22.8	4.7	g	0.17	0.085
Cool	22.9	4.6	g	0.17	0.085
Cool	23	4.5	g	0.18	0.09
Cool	23.2	4.3	g	0.17	0.085
Cool	23.4	4.1	g	0.18	0.09
Cool	23.6	3.9	g	0.17	0.085
Cool	23.6	3.9	g	0.17	0.085
Cool	23.6	3.9	g	0.16	0.08
Cool	23.6	3.9	g	0.17	0.085
Cool	23.7	3.8	g	0.18	0.09
Cool	23.7	3.8	g	0.17	0.085
Cool	23.8	3.7	g	0.17	0.085
Cool	23.9	3.6	g	0.17	0.085
Cool	24.1	3.4	g	0.15	0.075
Cool	24.3	3.2	g	0.18	0.09
Cool	24.5	3	g	0.18	0.09
Cool	24.5	3	g	0.17	0.085
Cool	24.5	3	g	0.17	0.085
Cool	24.5	3	g	0.17	0.085
Cool	24.6	2.9	g	0.17	0.085
Cool	24.6	2.9	g	0.16	0.08
Cool	24.7	2.8	g	0.17	0.085
Cool	24.8	2.7	g	0.16	0.08
Cool	25	2.5	g	0.16	0.08
Cool	25.2	2.3	g	0.17	0.085
Cool	25.4	2.1	g	0.18	0.09
Cool	25.5	2	g	0.17	0.085
Cool	25.5	2	g	0.16	0.08
Cool	25.4	2.1	g	0.16	0.08
Cool	25.5	2	g	0.17	0.085
Cool	25.5	2	g	0.19	0.095
Cool	25.6	1.9	g	0.16	0.08
Cool	25.6	1.9	g	0.17	0.085
Cool	25.8	1.7	g	0.15	0.075
Cool	25.9	1.6	g	0.17	0.085
Cool	26.2	1.3	g	0.18	0.09
Cool	26.3	1.2	g	0.18	0.09
Cool	26.3	1.2	g	0.16	0.08
Cool	26.3	1.2	g	0.16	0.08
Cool	26.3	1.2	g	0.17	0.085
Cool	26.4	1.1	g	0.18	0.09
Cool	26.4	1.1	g	0.15	0.075
Cool	26.4	1.1	g	0.14	0.07
Cool	26.5	1	g	0.14	0.07
Cool	26.7	0.8	g	0.16	0.08
Cool	26.9	0.6	g	0.18	0.09
Cool	27.1	0.4	g	0.17	0.085
Cool	27.2	0.3	g	0.17	0.085
Cool	27.2	0.3	g	0.14	0.07
Cool	27.2	0.3	g	0.16	0.08
Cool	27.2	0.3	g	0.15	0.075
Cool	27.2	0.3	g	0.15	0.075
Cool	17	10.5	h	0.2	0.1
Cool	17.1	10.4	h	0.2	0.1
Cool	17.2	10.3	h	0.2	0.1
Cool	17.2	10.3	h	0.21	0.105
Cool	17.1	10.4	h	0.2	0.1
Cool	17.1	10.4	h	0.19	0.095
Cool	17.2	10.3	h	0.2	0.1
Cool	17.4	10.1	h	0.2	0.1
Cool	17.6	9.9	h	0.18	0.09
Cool	17.8	9.7	h	0.17	0.085
Cool	18	9.5	h	0.16	0.08
Cool	19	8.5	h	0.24	0.12
Cool	19.1	8.4	h	0.24	0.12
Cool	19.1	8.4	h	0.24	0.12
Cool	19	8.5	h	0.23	0.115
Cool	19	8.5	h	0.22	0.11
Cool	19.1	8.4	h	0.23	0.115
Cool	19.2	8.3	h	0.22	0.11
Cool	19.3	8.2	h	0.23	0.115
Cool	19.4	8.1	h	0.23	0.115
Cool	19.6	7.9	h	0.24	0.12
Cool	19.8	7.7	h	0.25	0.125
Cool	19.9	7.6	h	0.24	0.12
Cool	20	7.5	h	0.25	0.125
Cool	19.9	7.6	h	0.23	0.115
Cool	19.9	7.6	h	0.22	0.11
Cool	20	7.5	h	0.24	0.12
Cool	20	7.5	h	0.23	0.115
Cool	20.1	7.4	h	0.21	0.105
Cool	20.3	7.2	h	0.23	0.115
Cool	20.5	7	h	0.24	0.12
Cool	20.7	6.8	h	0.25	0.125
Cool	20.8	6.7	h	0.26	0.13
Cool	20.9	6.6	h	0.26	0.13
Cool	20.9	6.6	h	0.24	0.12
Cool	20.9	6.6	h	0.24	0.12
Cool	20.9	6.6	h	0.25	0.125
Cool	21	6.5	h	0.25	0.125
Cool	21	6.5	h	0.25	0.125
Cool	21.1	6.4	h	0.23	0.115
Cool	21.3	6.2	h	0.26	0.13
Cool	21.6	5.9	h	0.25	0.125
Cool	21.7	5.8	h	0.25	0.125
Cool	21.9	5.6	h	0.26	0.13
Cool	21.8	5.7	h	0.25	0.125
Cool	21.8	5.7	h	0.26	0.13
Cool	21.9	5.6	h	0.26	0.13
Cool	22	5.5	h	0.26	0.13
Cool	22.1	5.4	h	0.26	0.13
Cool	22.1	5.4	h	0.25	0.125
Cool	22.1	5.4	h	0.23	0.115
Cool	22.3	5.2	h	0.26	0.13
Cool	22.6	4.9	h	0.26	0.13
Cool	22.7	4.8	h	0.25	0.125
Cool	22.7	4.8	h	0.24	0.12
Cool	22.7	4.8	h	0.25	0.125
Cool	22.7	4.8	h	0.25	0.125
Cool	22.7	4.8	h	0.26	0.13
Cool	22.8	4.7	h	0.25	0.125
Cool	22.9	4.6	h	0.25	0.125
Cool	23	4.5	h	0.25	0.125
Cool	23.2	4.3	h	0.25	0.125
Cool	23.4	4.1	h	0.26	0.13
Cool	23.6	3.9	h	0.25	0.125
Cool	23.6	3.9	h	0.25	0.125
Cool	23.6	3.9	h	0.25	0.125
Cool	23.6	3.9	h	0.26	0.13
Cool	23.7	3.8	h	0.25	0.125
Cool	23.7	3.8	h	0.28	0.14
Cool	23.8	3.7	h	0.26	0.13
Cool	23.9	3.6	h	0.25	0.125
Cool	24.1	3.4	h	0.25	0.125
Cool	24.3	3.2	h	0.26	0.13
Cool	24.5	3	h	0.27	0.135
Cool	24.5	3	h	0.26	0.13
Cool	24.5	3	h	0.26	0.13
Cool	24.5	3	h	0.26	0.13
Cool	24.6	2.9	h	0.25	0.125
Cool	24.6	2.9	h	0.25	0.125
Cool	24.7	2.8	h	0.27	0.135
Cool	24.8	2.7	h	0.25	0.125
Cool	25	2.5	h	0.24	0.12
Cool	25.2	2.3	h	0.26	0.13
Cool	25.4	2.1	h	0.27	0.135
Cool	25.5	2	h	0.25	0.125
Cool	25.5	2	h	0.24	0.12
Cool	25.4	2.1	h	0.25	0.125
Cool	25.5	2	h	0.26	0.13
Cool	25.5	2	h	0.26	0.13
Cool	25.6	1.9	h	0.25	0.125
Cool	25.6	1.9	h	0.25	0.125
Cool	25.8	1.7	h	0.24	0.12
Cool	25.9	1.6	h	0.27	0.135
Cool	26.2	1.3	h	0.27	0.135
Cool	26.3	1.2	h	0.26	0.13
Cool	26.3	1.2	h	0.25	0.125
Cool	26.3	1.2	h	0.24	0.12
Cool	26.3	1.2	h	0.26	0.13
Cool	26.4	1.1	h	0.26	0.13
Cool	26.4	1.1	h	0.24	0.12
Cool	26.4	1.1	h	0.25	0.125
Cool	26.5	1	h	0.24	0.12
Cool	26.7	0.8	h	0.24	0.12
Cool	26.9	0.6	h	0.25	0.125
Cool	27.1	0.4	h	0.25	0.125
Cool	27.2	0.3	h	0.24	0.12
Cool	27.2	0.3	h	0.23	0.115
Cool	27.2	0.3	h	0.22	0.11
Cool	27.2	0.3	h	0.23	0.115
Cool	27.2	0.3	h	0.25	0.125
Cool	17	10.5	i	0.18	0.09
Cool	17.2	10.3	i	0.19	0.095
Cool	17.2	10.3	i	0.17	0.085
Cool	17.2	10.3	i	0.17	0.085
Cool	17.1	10.4	i	0.16	0.08
Cool	17.2	10.3	i	0.18	0.09
Cool	17.3	10.2	i	0.19	0.095
Cool	17.5	10	i	0.18	0.09
Cool	17.7	9.8	i	0.18	0.09
Cool	17.9	9.6	i	0.2	0.1
Cool	18	9.5	i	0.2	0.1
Cool	18.2	9.3	i	0.2	0.1
Cool	18.2	9.3	i	0.19	0.095
Cool	18.1	9.4	i	0.19	0.095
Cool	18	9.5	i	0.18	0.09
Cool	18.1	9.4	i	0.18	0.09
Cool	18.1	9.4	i	0.18	0.09
Cool	18.2	9.3	i	0.19	0.095
Cool	18.4	9.1	i	0.19	0.095
Cool	18.6	8.9	i	0.19	0.095
Cool	18.8	8.7	i	0.19	0.095
Cool	19	8.5	i	0.2	0.1
Cool	19.1	8.4	i	0.2	0.1
Cool	19	8.5	i	0.2	0.1
Cool	19	8.5	i	0.19	0.095
Cool	19	8.5	i	0.19	0.095
Cool	19	8.5	i	0.2	0.1
Cool	19.1	8.4	i	0.21	0.105
Cool	19.3	8.2	i	0.21	0.105
Cool	19.6	7.9	i	0.2	0.1
Cool	19.8	7.7	i	0.2	0.1
Cool	20	7.5	i	0.2	0.1
Cool	20.1	7.4	i	0.2	0.1
Cool	20	7.5	i	0.2	0.1
Cool	19.9	7.6	i	0.19	0.095
Cool	19.9	7.6	i	0.19	0.095
Cool	19.9	7.6	i	0.2	0.1
Cool	20	7.5	i	0.2	0.1
Cool	20.1	7.4	i	0.21	0.105
Cool	20.2	7.3	i	0.22	0.11
Cool	20.5	7	i	0.21	0.105
Cool	20.7	6.8	i	0.21	0.105
Cool	20.9	6.6	i	0.22	0.11
Cool	20.9	6.6	i	0.22	0.11
Cool	20.8	6.7	i	0.19	0.095
Cool	20.8	6.7	i	0.19	0.095
Cool	20.8	6.7	i	0.19	0.095
Cool	20.9	6.6	i	0.23	0.115
Cool	21	6.5	i	0.22	0.11
Cool	21.1	6.4	i	0.21	0.105
Cool	21.3	6.2	i	0.22	0.11
Cool	21.6	5.9	i	0.22	0.11
Cool	21.8	5.7	i	0.21	0.105
Cool	21.9	5.6	i	0.21	0.105
Cool	21.8	5.7	i	0.2	0.1
Cool	21.7	5.8	i	0.21	0.105
Cool	21.8	5.7	i	0.22	0.11
Cool	21.8	5.7	i	0.19	0.095
Cool	21.9	5.6	i	0.2	0.1
Cool	21.9	5.6	i	0.21	0.105
Cool	22.1	5.4	i	0.21	0.105
Cool	22.4	5.1	i	0.22	0.11
Cool	22.6	4.9	i	0.22	0.11
Cool	22.7	4.8	i	0.23	0.115
Cool	22.7	4.8	i	0.21	0.105
Cool	22.7	4.8	i	0.21	0.105
Cool	22.7	4.8	i	0.23	0.115
Cool	22.7	4.8	i	0.22	0.11
Cool	22.8	4.7	i	0.22	0.11
Cool	22.8	4.7	i	0.22	0.11
Cool	23	4.5	i	0.22	0.11
Cool	23.2	4.3	i	0.23	0.115
Cool	23.5	4	i	0.22	0.11
Cool	23.6	3.9	i	0.22	0.11
Cool	23.6	3.9	i	0.21	0.105
Cool	23.6	3.9	i	0.21	0.105
Cool	23.6	3.9	i	0.18	0.09
Cool	23.6	3.9	i	0.22	0.11
Cool	23.7	3.8	i	0.22	0.11
Cool	23.8	3.7	i	0.21	0.105
Cool	23.9	3.6	i	0.2	0.1
Cool	24.2	3.3	i	0.2	0.1
Cool	24.4	3.1	i	0.23	0.115
Cool	24.6	2.9	i	0.22	0.11
Cool	24.5	3	i	0.21	0.105
Cool	24.5	3	i	0.21	0.105
Cool	24.5	3	i	0.19	0.095
Cool	24.6	2.9	i	0.21	0.105
Cool	24.6	2.9	i	0.18	0.09
Cool	24.7	2.8	i	0.19	0.095
Cool	24.8	2.7	i	0.2	0.1
Cool	25	2.5	i	0.21	0.105
Cool	25.3	2.2	i	0.21	0.105
Cool	25.5	2	i	0.22	0.11
Cool	25.5	2	i	0.21	0.105
Cool	25.5	2	i	0.2	0.1
Cool	25.5	2	i	0.2	0.1
Cool	25.5	2	i	0.19	0.095
Cool	25.5	2	i	0.2	0.1
Cool	25.6	1.9	i	0.18	0.09
Cool	25.7	1.8	i	0.2	0.1
Cool	25.9	1.6	i	0.18	0.09
Cool	26.2	1.3	i	0.19	0.095
Cool	26.4	1.1	i	0.2	0.1
Cool	26.4	1.1	i	0.19	0.095
Cool	26.4	1.1	i	0.19	0.095
Cool	26.4	1.1	i	0.19	0.095
Cool	26.4	1.1	i	0.18	0.09
Cool	26.5	1	i	0.18	0.09
Cool	26.5	1	i	0.19	0.095
Cool	17	10.5	j	0.22	0.11
Cool	17.2	10.3	j	0.22	0.11
Cool	17.2	10.3	j	0.22	0.11
Cool	17.2	10.3	j	0.2	0.1
Cool	17.1	10.4	j	0.2	0.1
Cool	17.2	10.3	j	0.21	0.105
Cool	17.3	10.2	j	0.21	0.105
Cool	17.5	10	j	0.22	0.11
Cool	17.7	9.8	j	0.22	0.11
Cool	17.9	9.6	j	0.22	0.11
Cool	18	9.5	j	0.22	0.11
Cool	18.2	9.3	j	0.22	0.11
Cool	18.2	9.3	j	0.21	0.105
Cool	18.1	9.4	j	0.22	0.11
Cool	18	9.5	j	0.21	0.105
Cool	18.1	9.4	j	0.21	0.105
Cool	18.1	9.4	j	0.21	0.105
Cool	18.2	9.3	j	0.21	0.105
Cool	18.4	9.1	j	0.21	0.105
Cool	18.6	8.9	j	0.22	0.11
Cool	18.8	8.7	j	0.23	0.115
Cool	19	8.5	j	0.23	0.115
Cool	19.1	8.4	j	0.23	0.115
Cool	19	8.5	j	0.21	0.105
Cool	19	8.5	j	0.21	0.105
Cool	19	8.5	j	0.2	0.1
Cool	19	8.5	j	0.21	0.105
Cool	19.1	8.4	j	0.22	0.11
Cool	19.3	8.2	j	0.23	0.115
Cool	19.6	7.9	j	0.22	0.11
Cool	19.8	7.7	j	0.22	0.11
Cool	20	7.5	j	0.22	0.11
Cool	20.1	7.4	j	0.23	0.115
Cool	20	7.5	j	0.21	0.105
Cool	19.9	7.6	j	0.22	0.11
Cool	19.9	7.6	j	0.21	0.105
Cool	19.9	7.6	j	0.22	0.11
Cool	20	7.5	j	0.21	0.105
Cool	20.1	7.4	j	0.23	0.115
Cool	20.2	7.3	j	0.22	0.11
Cool	20.5	7	j	0.22	0.11
Cool	20.7	6.8	j	0.22	0.11
Cool	20.9	6.6	j	0.23	0.115
Cool	20.9	6.6	j	0.23	0.115
Cool	20.8	6.7	j	0.21	0.105
Cool	20.8	6.7	j	0.21	0.105
Cool	20.8	6.7	j	0.22	0.11
Cool	20.9	6.6	j	0.22	0.11
Cool	21	6.5	j	0.23	0.115
Cool	21.1	6.4	j	0.23	0.115
Cool	21.3	6.2	j	0.23	0.115
Cool	21.6	5.9	j	0.23	0.115
Cool	21.8	5.7	j	0.22	0.11
Cool	21.9	5.6	j	0.23	0.115
Cool	21.8	5.7	j	0.22	0.11
Cool	21.7	5.8	j	0.24	0.12
Cool	21.8	5.7	j	0.23	0.115
Cool	21.8	5.7	j	0.23	0.115
Cool	21.9	5.6	j	0.22	0.11
Cool	21.9	5.6	j	0.24	0.12
Cool	22.1	5.4	j	0.23	0.115
Cool	22.4	5.1	j	0.23	0.115
Cool	22.6	4.9	j	0.24	0.12
Cool	22.7	4.8	j	0.25	0.125
Cool	22.7	4.8	j	0.23	0.115
Cool	22.7	4.8	j	0.23	0.115
Cool	22.7	4.8	j	0.24	0.12
Cool	22.7	4.8	j	0.24	0.12
Cool	22.8	4.7	j	0.24	0.12
Cool	22.8	4.7	j	0.24	0.12
Cool	23	4.5	j	0.24	0.12
Cool	23.2	4.3	j	0.25	0.125
Cool	23.5	4	j	0.24	0.12
Cool	23.6	3.9	j	0.24	0.12
Cool	23.6	3.9	j	0.23	0.115
Cool	23.6	3.9	j	0.23	0.115
Cool	23.6	3.9	j	0.21	0.105
Cool	23.6	3.9	j	0.24	0.12
Cool	23.7	3.8	j	0.26	0.13
Cool	23.8	3.7	j	0.24	0.12
Cool	23.9	3.6	j	0.23	0.115
Cool	24.2	3.3	j	0.24	0.12
Cool	24.4	3.1	j	0.25	0.125
Cool	24.6	2.9	j	0.24	0.12
Cool	24.5	3	j	0.23	0.115
Cool	24.5	3	j	0.23	0.115
Cool	24.5	3	j	0.23	0.115
Cool	24.6	2.9	j	0.23	0.115
Cool	24.6	2.9	j	0.23	0.115
Cool	24.7	2.8	j	0.23	0.115
Cool	24.8	2.7	j	0.23	0.115
Cool	25	2.5	j	0.25	0.125
Cool	25.3	2.2	j	0.24	0.12
Cool	25.5	2	j	0.24	0.12
Cool	25.5	2	j	0.23	0.115
Cool	25.5	2	j	0.22	0.11
Cool	25.5	2	j	0.23	0.115
Cool	25.5	2	j	0.22	0.11
Cool	25.5	2	j	0.22	0.11
Cool	25.6	1.9	j	0.23	0.115
Cool	25.7	1.8	j	0.23	0.115
Cool	25.9	1.6	j	0.22	0.11
Cool	26.2	1.3	j	0.24	0.12
Cool	26.4	1.1	j	0.23	0.115
Cool	26.4	1.1	j	0.23	0.115
Cool	26.4	1.1	j	0.23	0.115
Cool	26.4	1.1	j	0.24	0.12
Cool	26.4	1.1	j	0.22	0.11
Cool	26.5	1	j	0.23	0.115
Cool	26.5	1	j	0.23	0.115
