# Supplementary material for: Photosynthetic response of Persian Gulf acroporid corals to summer versus winter temperature deviations
Source: PeerJ. 2015 Jun 30;3:e1062. doi: 10.7717/peerj.1062 (PMC4493696; doi:10.7717/peerj.1062)
Supplement: Supplemental Information 4 [file peerj-03-1062-s004.xls]

## Sheet: The warm season, Hengam ~3m
Date Time, GMT+03:30	Intensity, Lux			Mean	Standard deviation
2012-08-21 06:13:20	10.8			6679.37	6503.23
2012-08-21 06:13:24	0
2012-08-21 06:13:28	10.8
2012-08-21 06:13:32	10.8
2012-08-21 06:13:36	10.8
2012-08-21 06:13:40	10.8
2012-08-21 06:13:44	10.8
2012-08-21 06:13:48	10.8
2012-08-21 06:13:52	10.8
2012-08-21 06:13:56	10.8
2012-08-21 06:14:00	10.8
2012-08-21 06:14:04	10.8
2012-08-21 06:14:08	10.8
2012-08-21 06:14:12	10.8
2012-08-21 06:14:16	10.8
2012-08-21 06:14:20	10.8
2012-08-21 06:14:24	10.8
2012-08-21 06:14:28	10.8
2012-08-21 06:14:32	10.8
2012-08-21 06:14:36	10.8
2012-08-21 06:14:40	10.8
2012-08-21 06:14:44	10.8
2012-08-21 06:14:48	10.8
2012-08-21 06:14:52	10.8
2012-08-21 06:14:56	10.8
2012-08-21 06:15:00	10.8
2012-08-21 06:15:04	10.8
2012-08-21 06:15:08	10.8
2012-08-21 06:15:12	10.8
2012-08-21 06:15:16	10.8
2012-08-21 06:15:20	10.8
2012-08-21 06:15:24	10.8
2012-08-21 06:15:28	10.8
2012-08-21 06:15:32	10.8
2012-08-21 06:15:36	10.8
2012-08-21 06:15:40	10.8
2012-08-21 06:15:44	10.8
2012-08-21 06:15:48	10.8
2012-08-21 06:15:52	21.5
2012-08-21 06:15:56	10.8
2012-08-21 06:16:00	10.8
2012-08-21 06:16:04	21.5
2012-08-21 06:16:08	21.5
2012-08-21 06:16:12	21.5
2012-08-21 06:16:16	21.5
2012-08-21 06:16:20	21.5
2012-08-21 06:16:24	21.5
2012-08-21 06:16:28	21.5
2012-08-21 06:16:32	21.5
2012-08-21 06:16:36	21.5
2012-08-21 06:16:40	21.5
2012-08-21 06:16:44	21.5
2012-08-21 06:16:48	21.5
2012-08-21 06:16:52	21.5
2012-08-21 06:16:56	21.5
2012-08-21 06:17:00	21.5
2012-08-21 06:17:04	21.5
2012-08-21 06:17:08	21.5
2012-08-21 06:17:12	21.5
2012-08-21 06:17:16	21.5
2012-08-21 06:17:20	21.5
2012-08-21 06:17:24	21.5
2012-08-21 06:17:28	21.5
2012-08-21 06:17:32	21.5
2012-08-21 06:17:36	21.5
2012-08-21 06:17:40	21.5
2012-08-21 06:17:44	21.5
2012-08-21 06:17:48	21.5
2012-08-21 06:17:52	32.3
2012-08-21 06:17:56	32.3
2012-08-21 06:18:00	32.3
2012-08-21 06:18:04	32.3
2012-08-21 06:18:08	32.3
2012-08-21 06:18:12	32.3
2012-08-21 06:18:16	32.3
2012-08-21 06:18:20	32.3
2012-08-21 06:18:24	32.3
2012-08-21 06:18:28	32.3
2012-08-21 06:18:32	32.3
2012-08-21 06:18:36	32.3
2012-08-21 06:18:40	32.3
2012-08-21 06:18:44	32.3
2012-08-21 06:18:48	32.3
2012-08-21 06:18:52	32.3
2012-08-21 06:18:56	32.3
2012-08-21 06:19:00	32.3
2012-08-21 06:19:04	32.3
2012-08-21 06:19:08	32.3
2012-08-21 06:19:12	32.3
2012-08-21 06:19:16	43.1
2012-08-21 06:19:20	43.1
2012-08-21 06:19:24	43.1
2012-08-21 06:19:28	43.1
2012-08-21 06:19:32	43.1
2012-08-21 06:19:36	43.1
2012-08-21 06:19:40	43.1
2012-08-21 06:19:44	43.1
2012-08-21 06:19:48	43.1
2012-08-21 06:19:52	43.1
2012-08-21 06:19:56	43.1
2012-08-21 06:20:00	43.1
2012-08-21 06:20:04	43.1
2012-08-21 06:20:08	43.1
2012-08-21 06:20:12	43.1
2012-08-21 06:20:16	43.1
2012-08-21 06:20:20	43.1
2012-08-21 06:20:24	43.1
2012-08-21 06:20:28	43.1
2012-08-21 06:20:32	43.1
2012-08-21 06:20:36	43.1
2012-08-21 06:20:40	53.8
2012-08-21 06:20:44	53.8
2012-08-21 06:20:48	53.8
2012-08-21 06:20:52	53.8
2012-08-21 06:20:56	53.8
2012-08-21 06:21:00	53.8
2012-08-21 06:21:04	53.8
2012-08-21 06:21:08	53.8
2012-08-21 06:21:12	53.8
2012-08-21 06:21:16	53.8
2012-08-21 06:21:20	53.8
2012-08-21 06:21:24	53.8
2012-08-21 06:21:28	53.8
2012-08-21 06:21:32	53.8
2012-08-21 06:21:36	53.8
2012-08-21 06:21:40	53.8
2012-08-21 06:21:44	53.8
2012-08-21 06:21:48	53.8
2012-08-21 06:21:52	53.8
2012-08-21 06:21:56	64.6
2012-08-21 06:22:00	64.6
2012-08-21 06:22:04	64.6
2012-08-21 06:22:08	64.6
2012-08-21 06:22:12	64.6
2012-08-21 06:22:16	64.6
2012-08-21 06:22:20	64.6
2012-08-21 06:22:24	64.6
2012-08-21 06:22:28	64.6
2012-08-21 06:22:32	64.6
2012-08-21 06:22:36	64.6
2012-08-21 06:22:40	64.6
2012-08-21 06:22:44	64.6
2012-08-21 06:22:48	64.6
2012-08-21 06:22:52	64.6
2012-08-21 06:22:56	75.3
2012-08-21 06:23:00	64.6
2012-08-21 06:23:04	64.6
2012-08-21 06:23:08	75.3
2012-08-21 06:23:12	75.3
2012-08-21 06:23:16	75.3
2012-08-21 06:23:20	75.3
2012-08-21 06:23:24	75.3
2012-08-21 06:23:28	75.3
2012-08-21 06:23:32	75.3
2012-08-21 06:23:36	75.3
2012-08-21 06:23:40	75.3
2012-08-21 06:23:44	75.3
2012-08-21 06:23:48	75.3
2012-08-21 06:23:52	75.3
2012-08-21 06:23:56	75.3
2012-08-21 06:24:00	75.3
2012-08-21 06:24:04	75.3
2012-08-21 06:24:08	75.3
2012-08-21 06:24:12	86.1
2012-08-21 06:24:16	86.1
2012-08-21 06:24:20	86.1
2012-08-21 06:24:24	86.1
2012-08-21 06:24:28	86.1
2012-08-21 06:24:32	86.1
2012-08-21 06:24:36	86.1
2012-08-21 06:24:40	86.1
2012-08-21 06:24:44	86.1
2012-08-21 06:24:48	86.1
2012-08-21 06:24:52	86.1
2012-08-21 06:24:56	86.1
2012-08-21 06:25:00	96.9
2012-08-21 06:25:04	96.9
2012-08-21 06:25:08	96.9
2012-08-21 06:25:12	96.9
2012-08-21 06:25:16	96.9
2012-08-21 06:25:20	96.9
2012-08-21 06:25:24	96.9
2012-08-21 06:25:28	96.9
2012-08-21 06:25:32	96.9
2012-08-21 06:25:36	96.9
2012-08-21 06:25:40	96.9
2012-08-21 06:25:44	96.9
2012-08-21 06:25:48	96.9
2012-08-21 06:25:52	96.9
2012-08-21 06:25:56	107.6
2012-08-21 06:26:00	107.6
2012-08-21 06:26:04	107.6
2012-08-21 06:26:08	107.6
2012-08-21 06:26:12	107.6
2012-08-21 06:26:16	107.6
2012-08-21 06:26:20	107.6
2012-08-21 06:26:24	107.6
2012-08-21 06:26:28	107.6
2012-08-21 06:26:32	107.6
2012-08-21 06:26:36	107.6
2012-08-21 06:26:40	107.6
2012-08-21 06:26:44	118.4
2012-08-21 06:26:48	118.4
2012-08-21 06:26:52	118.4
2012-08-21 06:26:56	118.4
2012-08-21 06:27:00	118.4
2012-08-21 06:27:04	118.4
2012-08-21 06:27:08	118.4
2012-08-21 06:27:12	118.4
2012-08-21 06:27:16	118.4
2012-08-21 06:27:20	118.4
2012-08-21 06:27:24	118.4
2012-08-21 06:27:28	129.2
2012-08-21 06:27:32	129.2
2012-08-21 06:27:36	129.2
2012-08-21 06:27:40	129.2
2012-08-21 06:27:44	129.2
2012-08-21 06:27:48	129.2
2012-08-21 06:27:52	129.2
2012-08-21 06:27:56	129.2
2012-08-21 06:28:00	129.2
2012-08-21 06:28:04	129.2
2012-08-21 06:28:08	139.9
2012-08-21 06:28:12	129.2
2012-08-21 06:28:16	129.2
2012-08-21 06:28:20	139.9
2012-08-21 06:28:24	139.9
2012-08-21 06:28:28	139.9
2012-08-21 06:28:32	139.9
2012-08-21 06:28:36	139.9
2012-08-21 06:28:40	139.9
2012-08-21 06:28:44	139.9
2012-08-21 06:28:48	139.9
2012-08-21 06:28:52	139.9
2012-08-21 06:28:56	139.9
2012-08-21 06:29:00	139.9
2012-08-21 06:29:04	139.9
2012-08-21 06:29:08	150.7
2012-08-21 06:29:12	139.9
2012-08-21 06:29:16	150.7
2012-08-21 06:29:20	150.7
2012-08-21 06:29:24	150.7
2012-08-21 06:29:28	139.9
2012-08-21 06:29:32	150.7
2012-08-21 06:29:36	150.7
2012-08-21 06:29:40	150.7
2012-08-21 06:29:44	150.7
2012-08-21 06:29:48	150.7
2012-08-21 06:29:52	150.7
2012-08-21 06:29:56	150.7
2012-08-21 06:30:00	150.7
2012-08-21 06:30:04	150.7
2012-08-21 06:30:08	150.7
2012-08-21 06:30:12	161.5
2012-08-21 06:30:16	161.5
2012-08-21 06:30:20	161.5
2012-08-21 06:30:24	161.5
2012-08-21 06:30:28	161.5
2012-08-21 06:30:32	161.5
2012-08-21 06:30:36	161.5
2012-08-21 06:30:40	161.5
2012-08-21 06:30:44	161.5
2012-08-21 06:30:48	172.2
2012-08-21 06:30:52	150.7
2012-08-21 06:30:56	129.2
2012-08-21 06:31:00	139.9
2012-08-21 06:31:04	139.9
2012-08-21 06:31:08	161.5
2012-08-21 06:31:12	172.2
2012-08-21 06:31:16	172.2
2012-08-21 06:31:20	172.2
2012-08-21 06:31:24	183
2012-08-21 06:31:28	183
2012-08-21 06:31:32	172.2
2012-08-21 06:31:36	183
2012-08-21 06:31:40	183
2012-08-21 06:31:44	183
2012-08-21 06:31:48	183
2012-08-21 06:31:52	183
2012-08-21 06:31:56	193.8
2012-08-21 06:32:00	193.8
2012-08-21 06:32:04	193.8
2012-08-21 06:32:08	193.8
2012-08-21 06:32:12	193.8
2012-08-21 06:32:16	193.8
2012-08-21 06:32:20	193.8
2012-08-21 06:32:24	193.8
2012-08-21 06:32:28	193.8
2012-08-21 06:32:32	204.5
2012-08-21 06:32:36	204.5
2012-08-21 06:32:40	193.8
2012-08-21 06:32:44	204.5
2012-08-21 06:32:48	204.5
2012-08-21 06:32:52	204.5
2012-08-21 06:32:56	204.5
2012-08-21 06:33:00	204.5
2012-08-21 06:33:04	204.5
2012-08-21 06:33:08	204.5
2012-08-21 06:33:12	204.5
2012-08-21 06:33:16	204.5
2012-08-21 06:33:20	215.3
2012-08-21 06:33:24	215.3
2012-08-21 06:33:28	215.3
2012-08-21 06:33:32	215.3
2012-08-21 06:33:36	215.3
2012-08-21 06:33:40	215.3
2012-08-21 06:33:44	226
2012-08-21 06:33:48	226
2012-08-21 06:33:52	215.3
2012-08-21 06:33:56	226
2012-08-21 06:34:00	226
2012-08-21 06:34:04	226
2012-08-21 06:34:08	226
2012-08-21 06:34:12	226
2012-08-21 06:34:16	226
2012-08-21 06:34:20	236.8
2012-08-21 06:34:24	236.8
2012-08-21 06:34:28	226
2012-08-21 06:34:32	226
2012-08-21 06:34:36	236.8
2012-08-21 06:34:40	236.8
2012-08-21 06:34:44	236.8
2012-08-21 06:34:48	236.8
2012-08-21 06:34:52	236.8
2012-08-21 06:34:56	236.8
2012-08-21 06:35:00	247.6
2012-08-21 06:35:04	247.6
2012-08-21 06:35:08	247.6
2012-08-21 06:35:12	258.3
2012-08-21 06:35:16	247.6
2012-08-21 06:35:20	258.3
2012-08-21 06:35:24	258.3
2012-08-21 06:35:28	258.3
2012-08-21 06:35:32	258.3
2012-08-21 06:35:36	258.3
2012-08-21 06:35:40	258.3
2012-08-21 06:35:44	258.3
2012-08-21 06:35:48	269.1
2012-08-21 06:35:52	258.3
2012-08-21 06:35:56	258.3
2012-08-21 06:36:00	269.1
2012-08-21 06:36:04	269.1
2012-08-21 06:36:08	269.1
2012-08-21 06:36:12	269.1
2012-08-21 06:36:16	279.9
2012-08-21 06:36:20	269.1
2012-08-21 06:36:24	269.1
2012-08-21 06:36:28	279.9
2012-08-21 06:36:32	279.9
2012-08-21 06:36:36	279.9
2012-08-21 06:36:40	279.9
2012-08-21 06:36:44	279.9
2012-08-21 06:36:48	279.9
2012-08-21 06:36:52	279.9
2012-08-21 06:36:56	279.9
2012-08-21 06:37:00	279.9
2012-08-21 06:37:04	290.6
2012-08-21 06:37:08	290.6
2012-08-21 06:37:12	279.9
2012-08-21 06:37:16	290.6
2012-08-21 06:37:20	290.6
2012-08-21 06:37:24	290.6
2012-08-21 06:37:28	290.6
2012-08-21 06:37:32	290.6
2012-08-21 06:37:36	290.6
2012-08-21 06:37:40	290.6
2012-08-21 06:37:44	290.6
2012-08-21 06:37:48	301.4
2012-08-21 06:37:52	301.4
2012-08-21 06:37:56	290.6
2012-08-21 06:38:00	301.4
2012-08-21 06:38:04	301.4
2012-08-21 06:38:08	301.4
2012-08-21 06:38:12	301.4
2012-08-21 06:38:16	290.6
2012-08-21 06:38:20	312.2
2012-08-21 06:38:24	301.4
2012-08-21 06:38:28	301.4
2012-08-21 06:38:32	301.4
2012-08-21 06:38:36	312.2
2012-08-21 06:38:40	312.2
2012-08-21 06:38:44	312.2
2012-08-21 06:38:48	312.2
2012-08-21 06:38:52	312.2
2012-08-21 06:38:56	322.9
2012-08-21 06:39:00	312.2
2012-08-21 06:39:04	322.9
2012-08-21 06:39:08	322.9
2012-08-21 06:39:12	322.9
2012-08-21 06:39:16	312.2
2012-08-21 06:39:20	333.7
2012-08-21 06:39:24	333.7
2012-08-21 06:39:28	333.7
2012-08-21 06:39:32	333.7
2012-08-21 06:39:36	322.9
2012-08-21 06:39:40	322.9
2012-08-21 06:39:44	322.9
2012-08-21 06:39:48	333.7
2012-08-21 06:39:52	344.4
2012-08-21 06:39:56	344.4
2012-08-21 06:40:00	344.4
2012-08-21 06:40:04	344.4
2012-08-21 06:40:08	333.7
2012-08-21 06:40:12	344.4
2012-08-21 06:40:16	344.4
2012-08-21 06:40:20	344.4
2012-08-21 06:40:24	344.4
2012-08-21 06:40:28	355.2
2012-08-21 06:40:32	355.2
2012-08-21 06:40:36	355.2
2012-08-21 06:40:40	355.2
2012-08-21 06:40:44	355.2
2012-08-21 06:40:48	366
2012-08-21 06:40:52	366
2012-08-21 06:40:56	376.7
2012-08-21 06:41:00	366
2012-08-21 06:41:04	376.7
2012-08-21 06:41:08	387.5
2012-08-21 06:41:12	387.5
2012-08-21 06:41:16	387.5
2012-08-21 06:41:20	376.7
2012-08-21 06:41:24	387.5
2012-08-21 06:41:28	387.5
2012-08-21 06:41:32	387.5
2012-08-21 06:41:36	387.5
2012-08-21 06:41:40	387.5
2012-08-21 06:41:44	387.5
2012-08-21 06:41:48	387.5
2012-08-21 06:41:52	398.3
2012-08-21 06:41:56	387.5
2012-08-21 06:42:00	387.5
2012-08-21 06:42:04	387.5
2012-08-21 06:42:08	387.5
2012-08-21 06:42:12	387.5
2012-08-21 06:42:16	398.3
2012-08-21 06:42:20	387.5
2012-08-21 06:42:24	387.5
2012-08-21 06:42:28	387.5
2012-08-21 06:42:32	387.5
2012-08-21 06:42:36	387.5
2012-08-21 06:42:40	398.3
2012-08-21 06:42:44	398.3
2012-08-21 06:42:48	398.3
2012-08-21 06:42:52	409
2012-08-21 06:42:56	409
2012-08-21 06:43:00	409
2012-08-21 06:43:04	419.8
2012-08-21 06:43:08	430.6
2012-08-21 06:43:12	419.8
2012-08-21 06:43:16	430.6
2012-08-21 06:43:20	430.6
2012-08-21 06:43:24	430.6
2012-08-21 06:43:28	430.6
2012-08-21 06:43:32	441.3
2012-08-21 06:43:36	441.3
2012-08-21 06:43:40	430.6
2012-08-21 06:43:44	441.3
2012-08-21 06:43:48	441.3
2012-08-21 06:43:52	430.6
2012-08-21 06:43:56	452.1
2012-08-21 06:44:00	430.6
2012-08-21 06:44:04	441.3
2012-08-21 06:44:08	441.3
2012-08-21 06:44:12	430.6
2012-08-21 06:44:16	441.3
2012-08-21 06:44:20	430.6
2012-08-21 06:44:24	441.3
2012-08-21 06:44:28	441.3
2012-08-21 06:44:32	441.3
2012-08-21 06:44:36	441.3
2012-08-21 06:44:40	441.3
2012-08-21 06:44:44	430.6
2012-08-21 06:44:48	441.3
2012-08-21 06:44:52	441.3
2012-08-21 06:44:56	462.9
2012-08-21 06:45:00	452.1
2012-08-21 06:45:04	462.9
2012-08-21 06:45:08	462.9
2012-08-21 06:45:12	462.9
2012-08-21 06:45:16	462.9
2012-08-21 06:45:20	462.9
2012-08-21 06:45:24	473.6
2012-08-21 06:45:28	462.9
2012-08-21 06:45:32	473.6
2012-08-21 06:45:36	473.6
2012-08-21 06:45:40	473.6
2012-08-21 06:45:44	484.4
2012-08-21 06:45:48	473.6
2012-08-21 06:45:52	484.4
2012-08-21 06:45:56	484.4
2012-08-21 06:46:00	495.1
2012-08-21 06:46:04	495.1
2012-08-21 06:46:08	495.1
2012-08-21 06:46:12	505.9
2012-08-21 06:46:16	505.9
2012-08-21 06:46:20	516.7
2012-08-21 06:46:24	505.9
2012-08-21 06:46:28	505.9
2012-08-21 06:46:32	516.7
2012-08-21 06:46:36	505.9
2012-08-21 06:46:40	516.7
2012-08-21 06:46:44	505.9
2012-08-21 06:46:48	516.7
2012-08-21 06:46:52	516.7
2012-08-21 06:46:56	505.9
2012-08-21 06:47:00	495.1
2012-08-21 06:47:04	505.9
2012-08-21 06:47:08	516.7
2012-08-21 06:47:12	516.7
2012-08-21 06:47:16	516.7
2012-08-21 06:47:20	516.7
2012-08-21 06:47:24	516.7
2012-08-21 06:47:28	527.4
2012-08-21 06:47:32	516.7
2012-08-21 06:47:36	538.2
2012-08-21 06:47:40	516.7
2012-08-21 06:47:44	538.2
2012-08-21 06:47:48	527.4
2012-08-21 06:47:52	538.2
2012-08-21 06:47:56	549
2012-08-21 06:48:00	527.4
2012-08-21 06:48:04	538.2
2012-08-21 06:48:08	549
2012-08-21 06:48:12	549
2012-08-21 06:48:16	549
2012-08-21 06:48:20	538.2
2012-08-21 06:48:24	549
2012-08-21 06:48:28	549
2012-08-21 06:48:32	549
2012-08-21 06:48:36	549
2012-08-21 06:48:40	570.5
2012-08-21 06:48:44	570.5
2012-08-21 06:48:48	559.7
2012-08-21 06:48:52	581.3
2012-08-21 06:48:56	559.7
2012-08-21 06:49:00	570.5
2012-08-21 06:49:04	581.3
2012-08-21 06:49:08	570.5
2012-08-21 06:49:12	581.3
2012-08-21 06:49:16	581.3
2012-08-21 06:49:20	581.3
2012-08-21 06:49:24	570.5
2012-08-21 06:49:28	581.3
2012-08-21 06:49:32	581.3
2012-08-21 06:49:36	570.5
2012-08-21 06:49:40	570.5
2012-08-21 06:49:44	581.3
2012-08-21 06:49:48	570.5
2012-08-21 06:49:52	592
2012-08-21 06:49:56	581.3
2012-08-21 06:50:00	602.8
2012-08-21 06:50:04	592
2012-08-21 06:50:08	592
2012-08-21 06:50:12	592
2012-08-21 06:50:16	592
2012-08-21 06:50:20	592
2012-08-21 06:50:24	602.8
2012-08-21 06:50:28	592
2012-08-21 06:50:32	602.8
2012-08-21 06:50:36	592
2012-08-21 06:50:40	602.8
2012-08-21 06:50:44	602.8
2012-08-21 06:50:48	592
2012-08-21 06:50:52	613.5
2012-08-21 06:50:56	602.8
2012-08-21 06:51:00	602.8
2012-08-21 06:51:04	602.8
2012-08-21 06:51:08	602.8
2012-08-21 06:51:12	602.8
2012-08-21 06:51:16	602.8
2012-08-21 06:51:20	602.8
2012-08-21 06:51:24	613.5
2012-08-21 06:51:28	613.5
2012-08-21 06:51:32	602.8
2012-08-21 06:51:36	613.5
2012-08-21 06:51:40	613.5
2012-08-21 06:51:44	602.8
2012-08-21 06:51:48	613.5
2012-08-21 06:51:52	624.3
2012-08-21 06:51:56	613.5
2012-08-21 06:52:00	624.3
2012-08-21 06:52:04	624.3
2012-08-21 06:52:08	645.8
2012-08-21 06:52:12	635.1
2012-08-21 06:52:16	645.8
2012-08-21 06:52:20	645.8
2012-08-21 06:52:24	645.8
2012-08-21 06:52:28	656.6
2012-08-21 06:52:32	656.6
2012-08-21 06:52:36	645.8
2012-08-21 06:52:40	667.4
2012-08-21 06:52:44	678.1
2012-08-21 06:52:48	678.1
2012-08-21 06:52:52	699.7
2012-08-21 06:52:56	699.7
2012-08-21 06:53:00	699.7
2012-08-21 06:53:04	710.4
2012-08-21 06:53:08	699.7
2012-08-21 06:53:12	710.4
2012-08-21 06:53:16	699.7
2012-08-21 06:53:20	688.9
2012-08-21 06:53:24	699.7
2012-08-21 06:53:28	699.7
2012-08-21 06:53:32	688.9
2012-08-21 06:53:36	699.7
2012-08-21 06:53:40	699.7
2012-08-21 06:53:44	699.7
2012-08-21 06:53:48	699.7
2012-08-21 06:53:52	699.7
2012-08-21 06:53:56	699.7
2012-08-21 06:54:00	710.4
2012-08-21 06:54:04	699.7
2012-08-21 06:54:08	721.2
2012-08-21 06:54:12	699.7
2012-08-21 06:54:16	721.2
2012-08-21 06:54:20	699.7
2012-08-21 06:54:24	721.2
2012-08-21 06:54:28	699.7
2012-08-21 06:54:32	710.4
2012-08-21 06:54:36	721.2
2012-08-21 06:54:40	710.4
2012-08-21 06:54:44	688.9
2012-08-21 06:54:48	710.4
2012-08-21 06:54:52	721.2
2012-08-21 06:54:56	721.2
2012-08-21 06:55:00	731.9
2012-08-21 06:55:04	721.2
2012-08-21 06:55:08	721.2
2012-08-21 06:55:12	742.7
2012-08-21 06:55:16	721.2
2012-08-21 06:55:20	742.7
2012-08-21 06:55:24	731.9
2012-08-21 06:55:28	731.9
2012-08-21 06:55:32	753.5
2012-08-21 06:55:36	742.7
2012-08-21 06:55:40	742.7
2012-08-21 06:55:44	753.5
2012-08-21 06:55:48	753.5
2012-08-21 06:55:52	742.7
2012-08-21 06:55:56	753.5
2012-08-21 06:56:00	753.5
2012-08-21 06:56:04	753.5
2012-08-21 06:56:08	753.5
2012-08-21 06:56:12	753.5
2012-08-21 06:56:16	764.2
2012-08-21 06:56:20	764.2
2012-08-21 06:56:24	753.5
2012-08-21 06:56:28	753.5
2012-08-21 06:56:32	764.2
2012-08-21 06:56:36	753.5
2012-08-21 06:56:40	764.2
2012-08-21 06:56:44	764.2
2012-08-21 06:56:48	753.5
2012-08-21 06:56:52	775
2012-08-21 06:56:56	764.2
2012-08-21 06:57:00	753.5
2012-08-21 06:57:04	764.2
2012-08-21 06:57:08	764.2
2012-08-21 06:57:12	764.2
2012-08-21 06:57:16	775
2012-08-21 06:57:20	742.7
2012-08-21 06:57:24	775
2012-08-21 06:57:28	764.2
2012-08-21 06:57:32	764.2
2012-08-21 06:57:36	764.2
2012-08-21 06:57:40	775
2012-08-21 06:57:44	764.2
2012-08-21 06:57:48	775
2012-08-21 06:57:52	764.2
2012-08-21 06:57:56	785.8
2012-08-21 06:58:00	775
2012-08-21 06:58:04	775
2012-08-21 06:58:08	796.5
2012-08-21 06:58:12	775
2012-08-21 06:58:16	785.8
2012-08-21 06:58:20	775
2012-08-21 06:58:24	796.5
2012-08-21 06:58:28	775
2012-08-21 06:58:32	796.5
2012-08-21 06:58:36	807.3
2012-08-21 06:58:40	796.5
2012-08-21 06:58:44	785.8
2012-08-21 06:58:48	807.3
2012-08-21 06:58:52	796.5
2012-08-21 06:58:56	785.8
2012-08-21 06:59:00	796.5
2012-08-21 06:59:04	785.8
2012-08-21 06:59:08	807.3
2012-08-21 06:59:12	807.3
2012-08-21 06:59:16	828.8
2012-08-21 06:59:20	818.1
2012-08-21 06:59:24	807.3
2012-08-21 06:59:28	807.3
2012-08-21 06:59:32	818.1
2012-08-21 06:59:36	818.1
2012-08-21 06:59:40	828.8
2012-08-21 06:59:44	828.8
2012-08-21 06:59:48	828.8
2012-08-21 06:59:52	828.8
2012-08-21 06:59:56	828.8
2012-08-21 07:00:00	828.8
2012-08-21 07:00:04	839.6
2012-08-21 07:00:08	828.8
2012-08-21 07:00:12	828.8
2012-08-21 07:00:16	839.6
2012-08-21 07:00:20	850.4
2012-08-21 07:00:24	839.6
2012-08-21 07:00:28	839.6
2012-08-21 07:00:32	839.6
2012-08-21 07:00:36	850.4
2012-08-21 07:00:40	850.4
2012-08-21 07:00:44	861.1
2012-08-21 07:00:48	861.1
2012-08-21 07:00:52	861.1
2012-08-21 07:00:56	871.9
2012-08-21 07:01:00	861.1
2012-08-21 07:01:04	871.9
2012-08-21 07:01:08	861.1
2012-08-21 07:01:12	871.9
2012-08-21 07:01:16	882.6
2012-08-21 07:01:20	850.4
2012-08-21 07:01:24	861.1
2012-08-21 07:01:28	882.6
2012-08-21 07:01:32	861.1
2012-08-21 07:01:36	861.1
2012-08-21 07:01:40	882.6
2012-08-21 07:01:44	871.9
2012-08-21 07:01:48	882.6
2012-08-21 07:01:52	893.4
2012-08-21 07:01:56	871.9
2012-08-21 07:02:00	882.6
2012-08-21 07:02:04	871.9
2012-08-21 07:02:08	893.4
2012-08-21 07:02:12	882.6
2012-08-21 07:02:16	882.6
2012-08-21 07:02:20	871.9
2012-08-21 07:02:24	893.4
2012-08-21 07:02:28	893.4
2012-08-21 07:02:32	904.2
2012-08-21 07:02:36	882.6
2012-08-21 07:02:40	882.6
2012-08-21 07:02:44	893.4
2012-08-21 07:02:48	882.6
2012-08-21 07:02:52	914.9
2012-08-21 07:02:56	904.2
2012-08-21 07:03:00	904.2
2012-08-21 07:03:04	882.6
2012-08-21 07:03:08	904.2
2012-08-21 07:03:12	882.6
2012-08-21 07:03:16	904.2
2012-08-21 07:03:20	914.9
2012-08-21 07:03:24	893.4
2012-08-21 07:03:28	904.2
2012-08-21 07:03:32	914.9
2012-08-21 07:03:36	914.9
2012-08-21 07:03:40	893.4
2012-08-21 07:03:44	936.5
2012-08-21 07:03:48	925.7
2012-08-21 07:03:52	914.9
2012-08-21 07:03:56	904.2
2012-08-21 07:04:00	925.7
2012-08-21 07:04:04	914.9
2012-08-21 07:04:08	947.2
2012-08-21 07:04:12	904.2
2012-08-21 07:04:16	925.7
2012-08-21 07:04:20	925.7
2012-08-21 07:04:24	925.7
2012-08-21 07:04:28	947.2
2012-08-21 07:04:32	925.7
2012-08-21 07:04:36	914.9
2012-08-21 07:04:40	947.2
2012-08-21 07:04:44	925.7
2012-08-21 07:04:48	968.8
2012-08-21 07:04:52	914.9
2012-08-21 07:04:56	968.8
2012-08-21 07:05:00	947.2
2012-08-21 07:05:04	979.5
2012-08-21 07:05:08	936.5
2012-08-21 07:05:12	947.2
2012-08-21 07:05:16	979.5
2012-08-21 07:05:20	958
2012-08-21 07:05:24	958
2012-08-21 07:05:28	968.8
2012-08-21 07:05:32	968.8
2012-08-21 07:05:36	979.5
2012-08-21 07:05:40	958
2012-08-21 07:05:44	958
2012-08-21 07:05:48	968.8
2012-08-21 07:05:52	968.8
2012-08-21 07:05:56	958
2012-08-21 07:06:00	990.3
2012-08-21 07:06:04	947.2
2012-08-21 07:06:08	979.5
2012-08-21 07:06:12	958
2012-08-21 07:06:16	1011.8
2012-08-21 07:06:20	979.5
2012-08-21 07:06:24	958
2012-08-21 07:06:28	1001
2012-08-21 07:06:32	968.8
2012-08-21 07:06:36	979.5
2012-08-21 07:06:40	968.8
2012-08-21 07:06:44	1011.8
2012-08-21 07:06:48	968.8
2012-08-21 07:06:52	1022.6
2012-08-21 07:06:56	990.3
2012-08-21 07:07:00	979.5
2012-08-21 07:07:04	1001
2012-08-21 07:07:08	1011.8
2012-08-21 07:07:12	990.3
2012-08-21 07:07:16	1022.6
2012-08-21 07:07:20	1001
2012-08-21 07:07:24	1022.6
2012-08-21 07:07:28	1022.6
2012-08-21 07:07:32	1011.8
2012-08-21 07:07:36	1022.6
2012-08-21 07:07:40	1011.8
2012-08-21 07:07:44	1011.8
2012-08-21 07:07:48	1022.6
2012-08-21 07:07:52	1022.6
2012-08-21 07:07:56	1022.6
2012-08-21 07:08:00	1022.6
2012-08-21 07:08:04	1022.6
2012-08-21 07:08:08	1054.9
2012-08-21 07:08:12	1011.8
2012-08-21 07:08:16	1033.3
2012-08-21 07:08:20	1011.8
2012-08-21 07:08:24	1054.9
2012-08-21 07:08:28	1011.8
2012-08-21 07:08:32	1044.1
2012-08-21 07:08:36	1033.3
2012-08-21 07:08:40	1033.3
2012-08-21 07:08:44	1054.9
2012-08-21 07:08:48	1054.9
2012-08-21 07:08:52	1054.9
2012-08-21 07:08:56	1022.6
2012-08-21 07:09:00	1054.9
2012-08-21 07:09:04	1044.1
2012-08-21 07:09:08	1054.9
2012-08-21 07:09:12	1054.9
2012-08-21 07:09:16	1044.1
2012-08-21 07:09:20	1087.2
2012-08-21 07:09:24	1011.8
2012-08-21 07:09:28	1076.4
2012-08-21 07:09:32	1065.6
2012-08-21 07:09:36	1054.9
2012-08-21 07:09:40	1076.4
2012-08-21 07:09:44	1076.4
2012-08-21 07:09:48	1065.6
2012-08-21 07:09:52	1076.4
2012-08-21 07:09:56	1076.4
2012-08-21 07:10:00	1097.9
2012-08-21 07:10:04	1065.6
2012-08-21 07:10:08	1076.4
2012-08-21 07:10:12	1076.4
2012-08-21 07:10:16	1087.2
2012-08-21 07:10:20	1087.2
2012-08-21 07:10:24	1076.4
2012-08-21 07:10:28	1076.4
2012-08-21 07:10:32	1076.4
2012-08-21 07:10:36	1087.2
2012-08-21 07:10:40	1087.2
2012-08-21 07:10:44	1076.4
2012-08-21 07:10:48	1097.9
2012-08-21 07:10:52	1076.4
2012-08-21 07:10:56	1076.4
2012-08-21 07:11:00	1097.9
2012-08-21 07:11:04	1108.7
2012-08-21 07:11:08	1108.7
2012-08-21 07:11:12	1108.7
2012-08-21 07:11:16	1108.7
2012-08-21 07:11:20	1108.7
2012-08-21 07:11:24	1130.2
2012-08-21 07:11:28	1097.9
2012-08-21 07:11:32	1108.7
2012-08-21 07:11:36	1108.7
2012-08-21 07:11:40	1108.7
2012-08-21 07:11:44	1119.5
2012-08-21 07:11:48	1119.5
2012-08-21 07:11:52	1097.9
2012-08-21 07:11:56	1097.9
2012-08-21 07:12:00	1162.5
2012-08-21 07:12:04	1076.4
2012-08-21 07:12:08	1130.2
2012-08-21 07:12:12	1119.5
2012-08-21 07:12:16	1141
2012-08-21 07:12:20	1130.2
2012-08-21 07:12:24	1151.7
2012-08-21 07:12:28	1151.7
2012-08-21 07:12:32	1119.5
2012-08-21 07:12:36	1151.7
2012-08-21 07:12:40	1173.3
2012-08-21 07:12:44	1141
2012-08-21 07:12:48	1141
2012-08-21 07:12:52	1130.2
2012-08-21 07:12:56	1151.7
2012-08-21 07:13:00	1162.5
2012-08-21 07:13:04	1162.5
2012-08-21 07:13:08	1130.2
2012-08-21 07:13:12	1194.8
2012-08-21 07:13:16	1184
2012-08-21 07:13:20	1141
2012-08-21 07:13:24	1173.3
2012-08-21 07:13:28	1173.3
2012-08-21 07:13:32	1173.3
2012-08-21 07:13:36	1194.8
2012-08-21 07:13:40	1173.3
2012-08-21 07:13:44	1162.5
2012-08-21 07:13:48	1205.6
2012-08-21 07:13:52	1162.5
2012-08-21 07:13:56	1194.8
2012-08-21 07:14:00	1173.3
2012-08-21 07:14:04	1184
2012-08-21 07:14:08	1227.1
2012-08-21 07:14:12	1162.5
2012-08-21 07:14:16	1184
2012-08-21 07:14:20	1216.3
2012-08-21 07:14:24	1162.5
2012-08-21 07:14:28	1184
2012-08-21 07:14:32	1173.3
2012-08-21 07:14:36	1194.8
2012-08-21 07:14:40	1216.3
2012-08-21 07:14:44	1194.8
2012-08-21 07:14:48	1205.6
2012-08-21 07:14:52	1173.3
2012-08-21 07:14:56	1194.8
2012-08-21 07:15:00	1173.3
2012-08-21 07:15:04	1216.3
2012-08-21 07:15:08	1237.9
2012-08-21 07:15:12	1184
2012-08-21 07:15:16	1184
2012-08-21 07:15:20	1194.8
2012-08-21 07:15:24	1227.1
2012-08-21 07:15:28	1162.5
2012-08-21 07:15:32	1227.1
2012-08-21 07:15:36	1141
2012-08-21 07:15:40	1248.6
2012-08-21 07:15:44	1173.3
2012-08-21 07:15:48	1227.1
2012-08-21 07:15:52	1227.1
2012-08-21 07:15:56	1194.8
2012-08-21 07:16:00	1216.3
2012-08-21 07:16:04	1184
2012-08-21 07:16:08	1270.1
2012-08-21 07:16:12	1216.3
2012-08-21 07:16:16	1216.3
2012-08-21 07:16:20	1227.1
2012-08-21 07:16:24	1216.3
2012-08-21 07:16:28	1248.6
2012-08-21 07:16:32	1248.6
2012-08-21 07:16:36	1205.6
2012-08-21 07:16:40	1248.6
2012-08-21 07:16:44	1227.1
2012-08-21 07:16:48	1216.3
2012-08-21 07:16:52	1248.6
2012-08-21 07:16:56	1237.9
2012-08-21 07:17:00	1227.1
2012-08-21 07:17:04	1248.6
2012-08-21 07:17:08	1237.9
2012-08-21 07:17:12	1248.6
2012-08-21 07:17:16	1248.6
2012-08-21 07:17:20	1259.4
2012-08-21 07:17:24	1227.1
2012-08-21 07:17:28	1237.9
2012-08-21 07:17:32	1227.1
2012-08-21 07:17:36	1259.4
2012-08-21 07:17:40	1216.3
2012-08-21 07:17:44	1237.9
2012-08-21 07:17:48	1259.4
2012-08-21 07:17:52	1237.9
2012-08-21 07:17:56	1259.4
2012-08-21 07:18:00	1280.9
2012-08-21 07:18:04	1270.1
2012-08-21 07:18:08	1259.4
2012-08-21 07:18:12	1237.9
2012-08-21 07:18:16	1302.4
2012-08-21 07:18:20	1237.9
2012-08-21 07:18:24	1270.1
2012-08-21 07:18:28	1259.4
2012-08-21 07:18:32	1270.1
2012-08-21 07:18:36	1291.7
2012-08-21 07:18:40	1270.1
2012-08-21 07:18:44	1280.9
2012-08-21 07:18:48	1291.7
2012-08-21 07:18:52	1259.4
2012-08-21 07:18:56	1302.4
2012-08-21 07:19:00	1248.6
2012-08-21 07:19:04	1259.4
2012-08-21 07:19:08	1280.9
2012-08-21 07:19:12	1259.4
2012-08-21 07:19:16	1291.7
2012-08-21 07:19:20	1291.7
2012-08-21 07:19:24	1324
2012-08-21 07:19:28	1291.7
2012-08-21 07:19:32	1280.9
2012-08-21 07:19:36	1334.7
2012-08-21 07:19:40	1302.4
2012-08-21 07:19:44	1324
2012-08-21 07:19:48	1302.4
2012-08-21 07:19:52	1313.2
2012-08-21 07:19:56	1313.2
2012-08-21 07:20:00	1324
2012-08-21 07:20:04	1324
2012-08-21 07:20:08	1324
2012-08-21 07:20:12	1313.2
2012-08-21 07:20:16	1334.7
2012-08-21 07:20:20	1356.3
2012-08-21 07:20:24	1377.8
2012-08-21 07:20:28	1356.3
2012-08-21 07:20:32	1334.7
2012-08-21 07:20:36	1345.5
2012-08-21 07:20:40	1345.5
2012-08-21 07:20:44	1345.5
2012-08-21 07:20:48	1377.8
2012-08-21 07:20:52	1377.8
2012-08-21 07:20:56	1334.7
2012-08-21 07:21:00	1377.8
2012-08-21 07:21:04	1345.5
2012-08-21 07:21:08	1313.2
2012-08-21 07:21:12	1377.8
2012-08-21 07:21:16	1377.8
2012-08-21 07:21:20	1345.5
2012-08-21 07:21:24	1356.3
2012-08-21 07:21:28	1367
2012-08-21 07:21:32	1356.3
2012-08-21 07:21:36	1377.8
2012-08-21 07:21:40	1345.5
2012-08-21 07:21:44	1377.8
2012-08-21 07:21:48	1377.8
2012-08-21 07:21:52	1377.8
2012-08-21 07:21:56	1377.8
2012-08-21 07:22:00	1356.3
2012-08-21 07:22:04	1377.8
2012-08-21 07:22:08	1377.8
2012-08-21 07:22:12	1367
2012-08-21 07:22:16	1377.8
2012-08-21 07:22:20	1377.8
2012-08-21 07:22:24	1367
2012-08-21 07:22:28	1377.8
2012-08-21 07:22:32	1377.8
2012-08-21 07:22:36	1377.8
2012-08-21 07:22:40	1377.8
2012-08-21 07:22:44	1377.8
2012-08-21 07:22:48	1377.8
2012-08-21 07:22:52	1377.8
2012-08-21 07:22:56	1377.8
2012-08-21 07:23:00	1377.8
2012-08-21 07:23:04	1377.8
2012-08-21 07:23:08	1377.8
2012-08-21 07:23:12	1463.9
2012-08-21 07:23:16	1377.8
2012-08-21 07:23:20	1377.8
2012-08-21 07:23:24	1463.9
2012-08-21 07:23:28	1377.8
2012-08-21 07:23:32	1377.8
2012-08-21 07:23:36	1377.8
2012-08-21 07:23:40	1377.8
2012-08-21 07:23:44	1377.8
2012-08-21 07:23:48	1377.8
2012-08-21 07:23:52	1463.9
2012-08-21 07:23:56	1377.8
2012-08-21 07:24:00	1377.8
2012-08-21 07:24:04	1377.8
2012-08-21 07:24:08	1377.8
2012-08-21 07:24:12	1463.9
2012-08-21 07:24:16	1377.8
2012-08-21 07:24:20	1463.9
2012-08-21 07:24:24	1377.8
2012-08-21 07:24:28	1463.9
2012-08-21 07:24:32	1463.9
2012-08-21 07:24:36	1377.8
2012-08-21 07:24:40	1377.8
2012-08-21 07:24:44	1463.9
2012-08-21 07:24:48	1463.9
2012-08-21 07:24:52	1377.8
2012-08-21 07:24:56	1463.9
2012-08-21 07:25:00	1377.8
2012-08-21 07:25:04	1463.9
2012-08-21 07:25:08	1377.8
2012-08-21 07:25:12	1463.9
2012-08-21 07:25:16	1377.8
2012-08-21 07:25:20	1463.9
2012-08-21 07:25:24	1463.9
2012-08-21 07:25:28	1463.9
2012-08-21 07:25:32	1463.9
2012-08-21 07:25:36	1463.9
2012-08-21 07:25:40	1463.9
2012-08-21 07:25:44	1377.8
2012-08-21 07:25:48	1463.9
2012-08-21 07:25:52	1463.9
2012-08-21 07:25:56	1463.9
2012-08-21 07:26:00	1463.9
2012-08-21 07:26:04	1463.9
2012-08-21 07:26:08	1463.9
2012-08-21 07:26:12	1463.9
2012-08-21 07:26:16	1463.9
2012-08-21 07:26:20	1463.9
2012-08-21 07:26:24	1463.9
2012-08-21 07:26:28	1463.9
2012-08-21 07:26:32	1463.9
2012-08-21 07:26:36	1463.9
2012-08-21 07:26:40	1463.9
2012-08-21 07:26:44	1463.9
2012-08-21 07:26:48	1463.9
2012-08-21 07:26:52	1550
2012-08-21 07:26:56	1463.9
2012-08-21 07:27:00	1463.9
2012-08-21 07:27:04	1463.9
2012-08-21 07:27:08	1550
2012-08-21 07:27:12	1463.9
2012-08-21 07:27:16	1463.9
2012-08-21 07:27:20	1463.9
2012-08-21 07:27:24	1550
2012-08-21 07:27:28	1550
2012-08-21 07:27:32	1550
2012-08-21 07:27:36	1463.9
2012-08-21 07:27:40	1550
2012-08-21 07:27:44	1550
2012-08-21 07:27:48	1550
2012-08-21 07:27:52	1550
2012-08-21 07:27:56	1550
2012-08-21 07:28:00	1550
2012-08-21 07:28:04	1550
2012-08-21 07:28:08	1550
2012-08-21 07:28:12	1463.9
2012-08-21 07:28:16	1550
2012-08-21 07:28:20	1550
2012-08-21 07:28:24	1463.9
2012-08-21 07:28:28	1550
2012-08-21 07:28:32	1550
2012-08-21 07:28:36	1550
2012-08-21 07:28:40	1550
2012-08-21 07:28:44	1550
2012-08-21 07:28:48	1550
2012-08-21 07:28:52	1550
2012-08-21 07:28:56	1550
2012-08-21 07:29:00	1550
2012-08-21 07:29:04	1550
2012-08-21 07:29:08	1550
2012-08-21 07:29:12	1550
2012-08-21 07:29:16	1550
2012-08-21 07:29:20	1550
2012-08-21 07:29:24	1550
2012-08-21 07:29:28	1636.1
2012-08-21 07:29:32	1550
2012-08-21 07:29:36	1550
2012-08-21 07:29:40	1636.1
2012-08-21 07:29:44	1550
2012-08-21 07:29:48	1550
2012-08-21 07:29:52	1550
2012-08-21 07:29:56	1550
2012-08-21 07:30:00	1636.1
2012-08-21 07:30:04	1550
2012-08-21 07:30:08	1636.1
2012-08-21 07:30:12	1550
2012-08-21 07:30:16	1636.1
2012-08-21 07:30:20	1636.1
2012-08-21 07:30:24	1636.1
2012-08-21 07:30:28	1550
2012-08-21 07:30:32	1636.1
2012-08-21 07:30:36	1636.1
2012-08-21 07:30:40	1550
2012-08-21 07:30:44	1550
2012-08-21 07:30:48	1636.1
2012-08-21 07:30:52	1636.1
2012-08-21 07:30:56	1636.1
2012-08-21 07:31:00	1636.1
2012-08-21 07:31:04	1636.1
2012-08-21 07:31:08	1636.1
2012-08-21 07:31:12	1636.1
2012-08-21 07:31:16	1636.1
2012-08-21 07:31:20	1636.1
2012-08-21 07:31:24	1636.1
2012-08-21 07:31:28	1550
2012-08-21 07:31:32	1636.1
2012-08-21 07:31:36	1636.1
2012-08-21 07:31:40	1636.1
2012-08-21 07:31:44	1636.1
2012-08-21 07:31:48	1636.1
2012-08-21 07:31:52	1636.1
2012-08-21 07:31:56	1636.1
2012-08-21 07:32:00	1636.1
2012-08-21 07:32:04	1636.1
2012-08-21 07:32:08	1636.1
2012-08-21 07:32:12	1636.1
2012-08-21 07:32:16	1550
2012-08-21 07:32:20	1636.1
2012-08-21 07:32:24	1636.1
2012-08-21 07:32:28	1636.1
2012-08-21 07:32:32	1722.2
2012-08-21 07:32:36	1636.1
2012-08-21 07:32:40	1636.1
2012-08-21 07:32:44	1722.2
2012-08-21 07:32:48	1722.2
2012-08-21 07:32:52	1722.2
2012-08-21 07:32:56	1636.1
2012-08-21 07:33:00	1636.1
2012-08-21 07:33:04	1636.1
2012-08-21 07:33:08	1636.1
2012-08-21 07:33:12	1550
2012-08-21 07:33:16	1636.1
2012-08-21 07:33:20	1636.1
2012-08-21 07:33:24	1636.1
2012-08-21 07:33:28	1636.1
2012-08-21 07:33:32	1636.1
2012-08-21 07:33:36	1722.2
2012-08-21 07:33:40	1722.2
2012-08-21 07:33:44	1722.2
2012-08-21 07:33:48	1636.1
2012-08-21 07:33:52	1722.2
2012-08-21 07:33:56	1636.1
2012-08-21 07:34:00	1722.2
2012-08-21 07:34:04	1636.1
2012-08-21 07:34:08	1636.1
2012-08-21 07:34:12	1722.2
2012-08-21 07:34:16	1636.1
2012-08-21 07:34:20	1636.1
2012-08-21 07:34:24	1636.1
2012-08-21 07:34:28	1722.2
2012-08-21 07:34:32	1722.2
2012-08-21 07:34:36	1722.2
2012-08-21 07:34:40	1636.1
2012-08-21 07:34:44	1722.2
2012-08-21 07:34:48	1722.2
2012-08-21 07:34:52	1636.1
2012-08-21 07:34:56	1636.1
2012-08-21 07:35:00	1636.1
2012-08-21 07:35:04	1636.1
2012-08-21 07:35:08	1722.2
2012-08-21 07:35:12	1722.2
2012-08-21 07:35:16	1636.1
2012-08-21 07:35:20	1636.1
2012-08-21 07:35:24	1722.2
2012-08-21 07:35:28	1636.1
2012-08-21 07:35:32	1722.2
2012-08-21 07:35:36	1636.1
2012-08-21 07:35:40	1722.2
2012-08-21 07:35:44	1722.2
2012-08-21 07:35:48	1722.2
2012-08-21 07:35:52	1722.2
2012-08-21 07:35:56	1722.2
2012-08-21 07:36:00	1722.2
2012-08-21 07:36:04	1808.3
2012-08-21 07:36:08	1722.2
2012-08-21 07:36:12	1722.2
2012-08-21 07:36:16	1722.2
2012-08-21 07:36:20	1722.2
2012-08-21 07:36:24	1722.2
2012-08-21 07:36:28	1722.2
2012-08-21 07:36:32	1722.2
2012-08-21 07:36:36	1722.2
2012-08-21 07:36:40	1722.2
2012-08-21 07:36:44	1722.2
2012-08-21 07:36:48	1722.2
2012-08-21 07:36:52	1722.2
2012-08-21 07:36:56	1722.2
2012-08-21 07:37:00	1722.2
2012-08-21 07:37:04	1722.2
2012-08-21 07:37:08	1808.3
2012-08-21 07:37:12	1722.2
2012-08-21 07:37:16	1722.2
2012-08-21 07:37:20	1722.2
2012-08-21 07:37:24	1722.2
2012-08-21 07:37:28	1722.2
2012-08-21 07:37:32	1808.3
2012-08-21 07:37:36	1722.2
2012-08-21 07:37:40	1722.2
2012-08-21 07:37:44	1722.2
2012-08-21 07:37:48	1808.3
2012-08-21 07:37:52	1722.2
2012-08-21 07:37:56	1722.2
2012-08-21 07:38:00	1722.2
2012-08-21 07:38:04	1722.2
2012-08-21 07:38:08	1808.3
2012-08-21 07:38:12	1808.3
2012-08-21 07:38:16	1722.2
2012-08-21 07:38:20	1722.2
2012-08-21 07:38:24	1808.3
2012-08-21 07:38:28	1808.3
2012-08-21 07:38:32	1808.3
2012-08-21 07:38:36	1808.3
2012-08-21 07:38:40	1808.3
2012-08-21 07:38:44	1808.3
2012-08-21 07:38:48	1808.3
2012-08-21 07:38:52	1722.2
2012-08-21 07:38:56	1722.2
2012-08-21 07:39:00	1722.2
2012-08-21 07:39:04	1722.2
2012-08-21 07:39:08	1722.2
2012-08-21 07:39:12	1808.3
2012-08-21 07:39:16	1722.2
2012-08-21 07:39:20	1722.2
2012-08-21 07:39:24	1722.2
2012-08-21 07:39:28	1808.3
2012-08-21 07:39:32	1722.2
2012-08-21 07:39:36	1808.3
2012-08-21 07:39:40	1808.3
2012-08-21 07:39:44	1808.3
2012-08-21 07:39:48	1808.3
2012-08-21 07:39:52	1808.3
2012-08-21 07:39:56	1894.5
2012-08-21 07:40:00	1894.5
2012-08-21 07:40:04	1808.3
2012-08-21 07:40:08	1894.5
2012-08-21 07:40:12	1808.3
2012-08-21 07:40:16	1808.3
2012-08-21 07:40:20	1808.3
2012-08-21 07:40:24	1808.3
2012-08-21 07:40:28	1808.3
2012-08-21 07:40:32	1894.5
2012-08-21 07:40:36	1808.3
2012-08-21 07:40:40	1808.3
2012-08-21 07:40:44	1808.3
2012-08-21 07:40:48	1894.5
2012-08-21 07:40:52	1722.2
2012-08-21 07:40:56	1808.3
2012-08-21 07:41:00	1894.5
2012-08-21 07:41:04	1808.3
2012-08-21 07:41:08	1808.3
2012-08-21 07:41:12	1808.3
2012-08-21 07:41:16	1894.5
2012-08-21 07:41:20	1894.5
2012-08-21 07:41:24	1808.3
2012-08-21 07:41:28	1894.5
2012-08-21 07:41:32	1894.5
2012-08-21 07:41:36	1808.3
2012-08-21 07:41:40	1894.5
2012-08-21 07:41:44	1808.3
2012-08-21 07:41:48	1894.5
2012-08-21 07:41:52	1808.3
2012-08-21 07:41:56	1894.5
2012-08-21 07:42:00	1894.5
2012-08-21 07:42:04	1894.5
2012-08-21 07:42:08	1894.5
2012-08-21 07:42:12	1894.5
2012-08-21 07:42:16	1894.5
2012-08-21 07:42:20	1894.5
2012-08-21 07:42:24	1980.6
2012-08-21 07:42:28	1894.5
2012-08-21 07:42:32	1980.6
2012-08-21 07:42:36	1894.5
2012-08-21 07:42:40	1894.5
2012-08-21 07:42:44	1894.5
2012-08-21 07:42:48	1894.5
2012-08-21 07:42:52	1894.5
2012-08-21 07:42:56	1894.5
2012-08-21 07:43:00	1808.3
2012-08-21 07:43:04	1894.5
2012-08-21 07:43:08	1894.5
2012-08-21 07:43:12	1980.6
2012-08-21 07:43:16	1894.5
2012-08-21 07:43:20	1894.5
2012-08-21 07:43:24	1980.6
2012-08-21 07:43:28	1894.5
2012-08-21 07:43:32	1894.5
2012-08-21 07:43:36	1894.5
2012-08-21 07:43:40	1980.6
2012-08-21 07:43:44	1980.6
2012-08-21 07:43:48	1894.5
2012-08-21 07:43:52	1894.5
2012-08-21 07:43:56	1980.6
2012-08-21 07:44:00	1980.6
2012-08-21 07:44:04	1980.6
2012-08-21 07:44:08	1894.5
2012-08-21 07:44:12	1894.5
2012-08-21 07:44:16	1980.6
2012-08-21 07:44:20	1980.6
2012-08-21 07:44:24	1894.5
2012-08-21 07:44:28	1980.6
2012-08-21 07:44:32	1894.5
2012-08-21 07:44:36	1894.5
2012-08-21 07:44:40	1980.6
2012-08-21 07:44:44	1980.6
2012-08-21 07:44:48	1980.6
2012-08-21 07:44:52	1980.6
2012-08-21 07:44:56	1980.6
2012-08-21 07:45:00	2152.8
2012-08-21 07:45:04	1980.6
2012-08-21 07:45:08	1894.5
2012-08-21 07:45:12	1980.6
2012-08-21 07:45:16	2066.7
2012-08-21 07:45:20	1980.6
2012-08-21 07:45:24	1980.6
2012-08-21 07:45:28	1980.6
2012-08-21 07:45:32	1980.6
2012-08-21 07:45:36	1980.6
2012-08-21 07:45:40	2066.7
2012-08-21 07:45:44	2066.7
2012-08-21 07:45:48	1894.5
2012-08-21 07:45:52	2066.7
2012-08-21 07:45:56	2066.7
2012-08-21 07:46:00	1980.6
2012-08-21 07:46:04	2066.7
2012-08-21 07:46:08	1894.5
2012-08-21 07:46:12	2066.7
2012-08-21 07:46:16	2152.8
2012-08-21 07:46:20	2066.7
2012-08-21 07:46:24	1980.6
2012-08-21 07:46:28	1980.6
2012-08-21 07:46:32	1980.6
2012-08-21 07:46:36	1980.6
2012-08-21 07:46:40	1980.6
2012-08-21 07:46:44	1980.6
2012-08-21 07:46:48	1980.6
2012-08-21 07:46:52	1980.6
2012-08-21 07:46:56	1980.6
2012-08-21 07:47:00	2066.7
2012-08-21 07:47:04	1980.6
2012-08-21 07:47:08	1980.6
2012-08-21 07:47:12	2066.7
2012-08-21 07:47:16	1980.6
2012-08-21 07:47:20	2066.7
2012-08-21 07:47:24	1980.6
2012-08-21 07:47:28	1980.6
2012-08-21 07:47:32	2066.7
2012-08-21 07:47:36	1980.6
2012-08-21 07:47:40	1980.6
2012-08-21 07:47:44	1980.6
2012-08-21 07:47:48	2066.7
2012-08-21 07:47:52	2066.7
2012-08-21 07:47:56	2066.7
2012-08-21 07:48:00	2066.7
2012-08-21 07:48:04	1980.6
2012-08-21 07:48:08	1980.6
2012-08-21 07:48:12	1980.6
2012-08-21 07:48:16	2066.7
2012-08-21 07:48:20	2066.7
2012-08-21 07:48:24	1980.6
2012-08-21 07:48:28	1980.6
2012-08-21 07:48:32	1980.6
2012-08-21 07:48:36	1980.6
2012-08-21 07:48:40	2066.7
2012-08-21 07:48:44	1980.6
2012-08-21 07:48:48	1980.6
2012-08-21 07:48:52	1980.6
2012-08-21 07:48:56	1980.6
2012-08-21 07:49:00	1980.6
2012-08-21 07:49:04	1980.6
2012-08-21 07:49:08	1980.6
2012-08-21 07:49:12	1980.6
2012-08-21 07:49:16	1894.5
2012-08-21 07:49:20	1980.6
2012-08-21 07:49:24	2066.7
2012-08-21 07:49:28	1980.6
2012-08-21 07:49:32	2066.7
2012-08-21 07:49:36	1980.6
2012-08-21 07:49:40	1980.6
2012-08-21 07:49:44	1980.6
2012-08-21 07:49:48	2066.7
2012-08-21 07:49:52	2066.7
2012-08-21 07:49:56	1980.6
2012-08-21 07:50:00	2066.7
2012-08-21 07:50:04	1980.6
2012-08-21 07:50:08	1980.6
2012-08-21 07:50:12	1980.6
2012-08-21 07:50:16	2066.7
2012-08-21 07:50:20	1980.6
2012-08-21 07:50:24	2066.7
2012-08-21 07:50:28	1980.6
2012-08-21 07:50:32	1980.6
2012-08-21 07:50:36	2066.7
2012-08-21 07:50:40	2066.7
2012-08-21 07:50:44	2066.7
2012-08-21 07:50:48	2066.7
2012-08-21 07:50:52	2066.7
2012-08-21 07:50:56	1980.6
2012-08-21 07:51:00	2066.7
2012-08-21 07:51:04	2066.7
2012-08-21 07:51:08	2152.8
2012-08-21 07:51:12	2066.7
2012-08-21 07:51:16	2066.7
2012-08-21 07:51:20	2066.7
2012-08-21 07:51:24	2152.8
2012-08-21 07:51:28	2152.8
2012-08-21 07:51:32	2152.8
2012-08-21 07:51:36	2066.7
2012-08-21 07:51:40	2066.7
2012-08-21 07:51:44	2066.7
2012-08-21 07:51:48	2066.7
2012-08-21 07:51:52	1980.6
2012-08-21 07:51:56	1980.6
2012-08-21 07:52:00	2152.8
2012-08-21 07:52:04	1980.6
2012-08-21 07:52:08	2066.7
2012-08-21 07:52:12	2066.7
2012-08-21 07:52:16	1980.6
2012-08-21 07:52:20	2066.7
2012-08-21 07:52:24	1980.6
2012-08-21 07:52:28	2066.7
2012-08-21 07:52:32	2066.7
2012-08-21 07:52:36	2152.8
2012-08-21 07:52:40	2066.7
2012-08-21 07:52:44	2066.7
2012-08-21 07:52:48	2152.8
2012-08-21 07:52:52	2066.7
2012-08-21 07:52:56	2066.7
2012-08-21 07:53:00	2066.7
2012-08-21 07:53:04	2066.7
2012-08-21 07:53:08	2066.7
2012-08-21 07:53:12	2066.7
2012-08-21 07:53:16	2066.7
2012-08-21 07:53:20	2152.8
2012-08-21 07:53:24	2066.7
2012-08-21 07:53:28	2066.7
2012-08-21 07:53:32	2238.9
2012-08-21 07:53:36	2066.7
2012-08-21 07:53:40	2066.7
2012-08-21 07:53:44	2066.7
2012-08-21 07:53:48	2066.7
2012-08-21 07:53:52	2066.7
2012-08-21 07:53:56	2152.8
2012-08-21 07:54:00	2238.9
2012-08-21 07:54:04	2066.7
2012-08-21 07:54:08	2066.7
2012-08-21 07:54:12	2152.8
2012-08-21 07:54:16	2066.7
2012-08-21 07:54:20	2066.7
2012-08-21 07:54:24	2152.8
2012-08-21 07:54:28	2066.7
2012-08-21 07:54:32	2152.8
2012-08-21 07:54:36	2238.9
2012-08-21 07:54:40	2152.8
2012-08-21 07:54:44	2152.8
2012-08-21 07:54:48	2152.8
2012-08-21 07:54:52	2152.8
2012-08-21 07:54:56	2152.8
2012-08-21 07:55:00	2152.8
2012-08-21 07:55:04	2152.8
2012-08-21 07:55:08	2066.7
2012-08-21 07:55:12	2152.8
2012-08-21 07:55:16	2152.8
2012-08-21 07:55:20	2066.7
2012-08-21 07:55:24	2238.9
2012-08-21 07:55:28	2152.8
2012-08-21 07:55:32	2066.7
2012-08-21 07:55:36	2152.8
2012-08-21 07:55:40	2238.9
2012-08-21 07:55:44	2066.7
2012-08-21 07:55:48	2066.7
2012-08-21 07:55:52	2066.7
2012-08-21 07:55:56	2066.7
2012-08-21 07:56:00	2066.7
2012-08-21 07:56:04	2066.7
2012-08-21 07:56:08	2066.7
2012-08-21 07:56:12	2066.7
2012-08-21 07:56:16	1980.6
2012-08-21 07:56:20	2152.8
2012-08-21 07:56:24	2152.8
2012-08-21 07:56:28	2066.7
2012-08-21 07:56:32	2066.7
2012-08-21 07:56:36	2066.7
2012-08-21 07:56:40	2066.7
2012-08-21 07:56:44	2066.7
2012-08-21 07:56:48	2152.8
2012-08-21 07:56:52	2152.8
2012-08-21 07:56:56	2152.8
2012-08-21 07:57:00	2152.8
2012-08-21 07:57:04	2152.8
2012-08-21 07:57:08	2152.8
2012-08-21 07:57:12	2066.7
2012-08-21 07:57:16	2152.8
2012-08-21 07:57:20	2152.8
2012-08-21 07:57:24	2152.8
2012-08-21 07:57:28	2152.8
2012-08-21 07:57:32	2152.8
2012-08-21 07:57:36	2238.9
2012-08-21 07:57:40	2152.8
2012-08-21 07:57:44	2152.8
2012-08-21 07:57:48	2152.8
2012-08-21 07:57:52	2066.7
2012-08-21 07:57:56	2066.7
2012-08-21 07:58:00	2152.8
2012-08-21 07:58:04	2066.7
2012-08-21 07:58:08	2152.8
2012-08-21 07:58:12	2066.7
2012-08-21 07:58:16	2152.8
2012-08-21 07:58:20	2152.8
2012-08-21 07:58:24	2238.9
2012-08-21 07:58:28	2152.8
2012-08-21 07:58:32	2152.8
2012-08-21 07:58:36	2152.8
2012-08-21 07:58:40	2152.8
2012-08-21 07:58:44	2152.8
2012-08-21 07:58:48	2066.7
2012-08-21 07:58:52	2152.8
2012-08-21 07:58:56	2152.8
2012-08-21 07:59:00	2152.8
2012-08-21 07:59:04	2238.9
2012-08-21 07:59:08	2325
2012-08-21 07:59:12	2066.7
2012-08-21 07:59:16	2152.8
2012-08-21 07:59:20	2238.9
2012-08-21 07:59:24	2152.8
2012-08-21 07:59:28	2238.9
2012-08-21 07:59:32	2238.9
2012-08-21 07:59:36	2238.9
2012-08-21 07:59:40	2238.9
2012-08-21 07:59:44	2238.9
2012-08-21 07:59:48	2238.9
2012-08-21 07:59:52	2325
2012-08-21 07:59:56	2238.9
2012-08-21 08:00:00	2238.9
2012-08-21 08:00:04	2152.8
2012-08-21 08:00:08	2238.9
2012-08-21 08:00:12	2066.7
2012-08-21 08:00:16	2238.9
2012-08-21 08:00:20	2152.8
2012-08-21 08:00:24	2238.9
2012-08-21 08:00:28	2238.9
2012-08-21 08:00:32	2238.9
2012-08-21 08:00:36	2325
2012-08-21 08:00:40	2325
2012-08-21 08:00:44	2411.1
2012-08-21 08:00:48	2325
2012-08-21 08:00:52	2325
2012-08-21 08:00:56	2238.9
2012-08-21 08:01:00	2238.9
2012-08-21 08:01:04	2325
2012-08-21 08:01:08	2325
2012-08-21 08:01:12	2238.9
2012-08-21 08:01:16	2152.8
2012-08-21 08:01:20	2238.9
2012-08-21 08:01:24	2325
2012-08-21 08:01:28	2238.9
2012-08-21 08:01:32	2325
2012-08-21 08:01:36	2325
2012-08-21 08:01:40	2325
2012-08-21 08:01:44	2325
2012-08-21 08:01:48	2238.9
2012-08-21 08:01:52	2238.9
2012-08-21 08:01:56	2325
2012-08-21 08:02:00	2238.9
2012-08-21 08:02:04	2238.9
2012-08-21 08:02:08	2238.9
2012-08-21 08:02:12	2238.9
2012-08-21 08:02:16	2238.9
2012-08-21 08:02:20	2238.9
2012-08-21 08:02:24	2238.9
2012-08-21 08:02:28	2325
2012-08-21 08:02:32	2325
2012-08-21 08:02:36	2325
2012-08-21 08:02:40	2238.9
2012-08-21 08:02:44	2325
2012-08-21 08:02:48	2325
2012-08-21 08:02:52	2238.9
2012-08-21 08:02:56	2325
2012-08-21 08:03:00	2238.9
2012-08-21 08:03:04	2325
2012-08-21 08:03:08	2238.9
2012-08-21 08:03:12	2325
2012-08-21 08:03:16	2238.9
2012-08-21 08:03:20	2325
2012-08-21 08:03:24	2238.9
2012-08-21 08:03:28	2325
2012-08-21 08:03:32	2325
2012-08-21 08:03:36	2238.9
2012-08-21 08:03:40	2238.9
2012-08-21 08:03:44	2325
2012-08-21 08:03:48	2325
2012-08-21 08:03:52	2497.2
2012-08-21 08:03:56	2325
2012-08-21 08:04:00	2238.9
2012-08-21 08:04:04	2325
2012-08-21 08:04:08	2325
2012-08-21 08:04:12	2238.9
2012-08-21 08:04:16	2325
2012-08-21 08:04:20	2325
2012-08-21 08:04:24	2238.9
2012-08-21 08:04:28	2325
2012-08-21 08:04:32	2325
2012-08-21 08:04:36	2411.1
2012-08-21 08:04:40	2325
2012-08-21 08:04:44	2325
2012-08-21 08:04:48	2325
2012-08-21 08:04:52	2325
2012-08-21 08:04:56	2325
2012-08-21 08:05:00	2325
2012-08-21 08:05:04	2325
2012-08-21 08:05:08	2411.1
2012-08-21 08:05:12	2411.1
2012-08-21 08:05:16	2497.2
2012-08-21 08:05:20	2411.1
2012-08-21 08:05:24	2411.1
2012-08-21 08:05:28	2325
2012-08-21 08:05:32	2497.2
2012-08-21 08:05:36	2325
2012-08-21 08:05:40	2325
2012-08-21 08:05:44	2411.1
2012-08-21 08:05:48	2411.1
2012-08-21 08:05:52	2411.1
2012-08-21 08:05:56	2411.1
2012-08-21 08:06:00	2411.1
2012-08-21 08:06:04	2325
2012-08-21 08:06:08	2497.2
2012-08-21 08:06:12	2583.4
2012-08-21 08:06:16	2411.1
2012-08-21 08:06:20	2411.1
2012-08-21 08:06:24	2411.1
2012-08-21 08:06:28	2411.1
2012-08-21 08:06:32	2497.2
2012-08-21 08:06:36	2411.1
2012-08-21 08:06:40	2497.2
2012-08-21 08:06:44	2411.1
2012-08-21 08:06:48	2411.1
2012-08-21 08:06:52	2497.2
2012-08-21 08:06:56	2411.1
2012-08-21 08:07:00	2497.2
2012-08-21 08:07:04	2411.1
2012-08-21 08:07:08	2411.1
2012-08-21 08:07:12	2325
2012-08-21 08:07:16	2411.1
2012-08-21 08:07:20	2411.1
2012-08-21 08:07:24	2497.2
2012-08-21 08:07:28	2583.4
2012-08-21 08:07:32	2497.2
2012-08-21 08:07:36	2411.1
2012-08-21 08:07:40	2411.1
2012-08-21 08:07:44	2411.1
2012-08-21 08:07:48	2497.2
2012-08-21 08:07:52	2411.1
2012-08-21 08:07:56	2411.1
2012-08-21 08:08:00	2497.2
2012-08-21 08:08:04	2411.1
2012-08-21 08:08:08	2497.2
2012-08-21 08:08:12	2497.2
2012-08-21 08:08:16	2497.2
2012-08-21 08:08:20	2497.2
2012-08-21 08:08:24	2497.2
2012-08-21 08:08:28	2411.1
2012-08-21 08:08:32	2411.1
2012-08-21 08:08:36	2411.1
2012-08-21 08:08:40	2411.1
2012-08-21 08:08:44	2411.1
2012-08-21 08:08:48	2411.1
2012-08-21 08:08:52	2497.2
2012-08-21 08:08:56	2583.4
2012-08-21 08:09:00	2497.2
2012-08-21 08:09:04	2497.2
2012-08-21 08:09:08	2497.2
2012-08-21 08:09:12	2497.2
2012-08-21 08:09:16	2411.1
2012-08-21 08:09:20	2411.1
2012-08-21 08:09:24	2411.1
2012-08-21 08:09:28	2411.1
2012-08-21 08:09:32	2497.2
2012-08-21 08:09:36	2497.2
2012-08-21 08:09:40	2497.2
2012-08-21 08:09:44	2411.1
2012-08-21 08:09:48	2497.2
2012-08-21 08:09:52	2497.2
2012-08-21 08:09:56	2497.2
2012-08-21 08:10:00	2497.2
2012-08-21 08:10:04	2497.2
2012-08-21 08:10:08	2497.2
2012-08-21 08:10:12	2497.2
2012-08-21 08:10:16	2411.1
2012-08-21 08:10:20	2583.4
2012-08-21 08:10:24	2497.2
2012-08-21 08:10:28	2497.2
2012-08-21 08:10:32	2583.4
2012-08-21 08:10:36	2497.2
2012-08-21 08:10:40	2497.2
2012-08-21 08:10:44	2583.4
2012-08-21 08:10:48	2583.4
2012-08-21 08:10:52	2583.4
2012-08-21 08:10:56	2411.1
2012-08-21 08:11:00	2497.2
2012-08-21 08:11:04	2583.4
2012-08-21 08:11:08	2497.2
2012-08-21 08:11:12	2411.1
2012-08-21 08:11:16	2411.1
2012-08-21 08:11:20	2583.4
2012-08-21 08:11:24	2497.2
2012-08-21 08:11:28	2583.4
2012-08-21 08:11:32	2669.5
2012-08-21 08:11:36	2583.4
2012-08-21 08:11:40	2669.5
2012-08-21 08:11:44	2755.6
2012-08-21 08:11:48	2497.2
2012-08-21 08:11:52	2583.4
2012-08-21 08:11:56	2583.4
2012-08-21 08:12:00	2583.4
2012-08-21 08:12:04	2669.5
2012-08-21 08:12:08	2755.6
2012-08-21 08:12:12	2583.4
2012-08-21 08:12:16	2669.5
2012-08-21 08:12:20	2497.2
2012-08-21 08:12:24	2669.5
2012-08-21 08:12:28	2497.2
2012-08-21 08:12:32	2497.2
2012-08-21 08:12:36	2583.4
2012-08-21 08:12:40	2583.4
2012-08-21 08:12:44	2583.4
2012-08-21 08:12:48	2583.4
2012-08-21 08:12:52	2583.4
2012-08-21 08:12:56	2755.6
2012-08-21 08:13:00	2755.6
2012-08-21 08:13:04	2755.6
2012-08-21 08:13:08	2583.4
2012-08-21 08:13:12	2669.5
2012-08-21 08:13:16	2669.5
2012-08-21 08:13:20	2669.5
2012-08-21 08:13:24	2583.4
2012-08-21 08:13:28	2669.5
2012-08-21 08:13:32	2669.5
2012-08-21 08:13:36	2583.4
2012-08-21 08:13:40	2583.4
2012-08-21 08:13:44	2755.6
2012-08-21 08:13:48	2583.4
2012-08-21 08:13:52	2669.5
2012-08-21 08:13:56	2583.4
2012-08-21 08:14:00	2669.5
2012-08-21 08:14:04	2755.6
2012-08-21 08:14:08	2583.4
2012-08-21 08:14:12	2583.4
2012-08-21 08:14:16	2583.4
2012-08-21 08:14:20	2669.5
2012-08-21 08:14:24	2669.5
2012-08-21 08:14:28	2755.6
2012-08-21 08:14:32	2583.4
2012-08-21 08:14:36	2497.2
2012-08-21 08:14:40	2669.5
2012-08-21 08:14:44	2669.5
2012-08-21 08:14:48	2583.4
2012-08-21 08:14:52	2669.5
2012-08-21 08:14:56	2583.4
2012-08-21 08:15:00	2669.5
2012-08-21 08:15:04	2755.6
2012-08-21 08:15:08	2755.6
2012-08-21 08:15:12	2755.6
2012-08-21 08:15:16	2755.6
2012-08-21 08:15:20	2755.6
2012-08-21 08:15:24	2669.5
2012-08-21 08:15:28	2669.5
2012-08-21 08:15:32	2669.5
2012-08-21 08:15:36	2669.5
2012-08-21 08:15:40	2669.5
2012-08-21 08:15:44	2755.6
2012-08-21 08:15:48	2755.6
2012-08-21 08:15:52	2669.5
2012-08-21 08:15:56	2755.6
2012-08-21 08:16:00	2755.6
2012-08-21 08:16:04	2755.6
2012-08-21 08:16:08	2669.5
2012-08-21 08:16:12	2755.6
2012-08-21 08:16:16	2755.6
2012-08-21 08:16:20	2669.5
2012-08-21 08:16:24	2755.6
2012-08-21 08:16:28	2755.6
2012-08-21 08:16:32	2755.6
2012-08-21 08:16:36	2583.4
2012-08-21 08:16:40	2755.6
2012-08-21 08:16:44	2669.5
2012-08-21 08:16:48	2755.6
2012-08-21 08:16:52	2755.6
2012-08-21 08:16:56	2583.4
2012-08-21 08:17:00	2583.4
2012-08-21 08:17:04	2669.5
2012-08-21 08:17:08	2755.6
2012-08-21 08:17:12	2669.5
2012-08-21 08:17:16	2755.6
2012-08-21 08:17:20	2669.5
2012-08-21 08:17:24	2669.5
2012-08-21 08:17:28	2755.6
2012-08-21 08:17:32	2583.4
2012-08-21 08:17:36	2669.5
2012-08-21 08:17:40	2669.5
2012-08-21 08:17:44	2755.6
2012-08-21 08:17:48	2755.6
2012-08-21 08:17:52	2669.5
2012-08-21 08:17:56	2669.5
2012-08-21 08:18:00	2755.6
2012-08-21 08:18:04	2669.5
2012-08-21 08:18:08	2755.6
2012-08-21 08:18:12	2755.6
2012-08-21 08:18:16	2755.6
2012-08-21 08:18:20	2755.6
2012-08-21 08:18:24	2755.6
2012-08-21 08:18:28	2755.6
2012-08-21 08:18:32	2669.5
2012-08-21 08:18:36	2669.5
2012-08-21 08:18:40	2755.6
2012-08-21 08:18:44	2755.6
2012-08-21 08:18:48	2755.6
2012-08-21 08:18:52	2755.6
2012-08-21 08:18:56	2755.6
2012-08-21 08:19:00	2755.6
2012-08-21 08:19:04	2669.5
2012-08-21 08:19:08	2755.6
2012-08-21 08:19:12	2755.6
2012-08-21 08:19:16	2755.6
2012-08-21 08:19:20	2755.6
2012-08-21 08:19:24	2755.6
2012-08-21 08:19:28	2755.6
2012-08-21 08:19:32	2755.6
2012-08-21 08:19:36	2669.5
2012-08-21 08:19:40	2755.6
2012-08-21 08:19:44	2669.5
2012-08-21 08:19:48	2927.8
2012-08-21 08:19:52	2755.6
2012-08-21 08:19:56	2755.6
2012-08-21 08:20:00	2755.6
2012-08-21 08:20:04	2755.6
2012-08-21 08:20:08	2927.8
2012-08-21 08:20:12	2755.6
2012-08-21 08:20:16	2755.6
2012-08-21 08:20:20	2755.6
2012-08-21 08:20:24	2927.8
2012-08-21 08:20:28	2755.6
2012-08-21 08:20:32	2755.6
2012-08-21 08:20:36	2755.6
2012-08-21 08:20:40	2755.6
2012-08-21 08:20:44	2755.6
2012-08-21 08:20:48	2755.6
2012-08-21 08:20:52	2755.6
2012-08-21 08:20:56	2755.6
2012-08-21 08:21:00	2755.6
2012-08-21 08:21:04	2755.6
2012-08-21 08:21:08	2755.6
2012-08-21 08:21:12	2755.6
2012-08-21 08:21:16	2755.6
2012-08-21 08:21:20	2927.8
2012-08-21 08:21:24	2755.6
2012-08-21 08:21:28	2755.6
2012-08-21 08:21:32	2755.6
2012-08-21 08:21:36	2927.8
2012-08-21 08:21:40	2927.8
2012-08-21 08:21:44	2755.6
2012-08-21 08:21:48	2755.6
2012-08-21 08:21:52	2755.6
2012-08-21 08:21:56	2927.8
2012-08-21 08:22:00	2755.6
2012-08-21 08:22:04	2755.6
2012-08-21 08:22:08	2755.6
2012-08-21 08:22:12	2927.8
2012-08-21 08:22:16	2927.8
2012-08-21 08:22:20	2927.8
2012-08-21 08:22:24	2497.2
2012-08-21 08:22:28	2755.6
2012-08-21 08:22:32	2927.8
2012-08-21 08:22:36	2755.6
2012-08-21 08:22:40	2927.8
2012-08-21 08:22:44	2755.6
2012-08-21 08:22:48	2927.8
2012-08-21 08:22:52	2755.6
2012-08-21 08:22:56	2583.4
2012-08-21 08:23:00	2669.5
2012-08-21 08:23:04	2755.6
2012-08-21 08:23:08	2927.8
2012-08-21 08:23:12	2669.5
2012-08-21 08:23:16	2669.5
2012-08-21 08:23:20	2755.6
2012-08-21 08:23:24	2755.6
2012-08-21 08:23:28	2755.6
2012-08-21 08:23:32	2238.9
2012-08-21 08:23:36	2755.6
2012-08-21 08:23:40	2411.1
2012-08-21 08:23:44	2755.6
2012-08-21 08:23:48	2755.6
2012-08-21 08:23:52	2669.5
2012-08-21 08:23:56	2755.6
2012-08-21 08:24:00	2755.6
2012-08-21 08:24:04	2755.6
2012-08-21 08:24:08	2669.5
2012-08-21 08:24:12	2669.5
2012-08-21 08:24:16	2755.6
2012-08-21 08:24:20	2669.5
2012-08-21 08:24:24	2669.5
2012-08-21 08:24:28	2755.6
2012-08-21 08:24:32	2755.6
2012-08-21 08:24:36	2755.6
2012-08-21 08:24:40	2755.6
2012-08-21 08:24:44	2669.5
2012-08-21 08:24:48	2755.6
2012-08-21 08:24:52	2927.8
2012-08-21 08:24:56	2755.6
2012-08-21 08:25:00	2755.6
2012-08-21 08:25:04	2755.6
2012-08-21 08:25:08	2755.6
2012-08-21 08:25:12	2669.5
2012-08-21 08:25:16	2755.6
2012-08-21 08:25:20	2927.8
2012-08-21 08:25:24	2755.6
2012-08-21 08:25:28	2755.6
2012-08-21 08:25:32	2755.6
2012-08-21 08:25:36	2755.6
2012-08-21 08:25:40	2755.6
2012-08-21 08:25:44	2927.8
2012-08-21 08:25:48	2755.6
2012-08-21 08:25:52	2755.6
2012-08-21 08:25:56	2755.6
2012-08-21 08:26:00	2927.8
2012-08-21 08:26:04	2755.6
2012-08-21 08:26:08	2755.6
2012-08-21 08:26:12	2927.8
2012-08-21 08:26:16	2927.8
2012-08-21 08:26:20	2755.6
2012-08-21 08:26:24	2755.6
2012-08-21 08:26:28	2755.6
2012-08-21 08:26:32	2755.6
[truncated: 36,936 more rows]

## Sheet: The warm season, Hengam ~6m
Date Time, GMT+03:30	Intensity, Lux			Mean	Standard deviation
2012-07-31 05:19:17	10.8			4242.22	3587.64
2012-07-31 05:34:17	75.3
2012-07-31 05:49:17	129.2
2012-07-31 06:04:17	183
2012-07-31 06:19:17	312.2
2012-07-31 06:34:17	505.9
2012-07-31 06:49:17	699.7
2012-07-31 07:04:17	656.6
2012-07-31 07:19:17	366
2012-07-31 07:34:17	602.8
2012-07-31 07:49:17	914.9
2012-07-31 08:04:17	1463.9
2012-07-31 08:19:17	1894.5
2012-07-31 08:34:17	1011.8
2012-07-31 08:49:17	1980.6
2012-07-31 09:04:17	1377.8
2012-07-31 09:19:17	1463.9
2012-07-31 09:34:17	2325
2012-07-31 09:49:17	2669.5
2012-07-31 10:04:17	1722.2
2012-07-31 10:19:17	4305.6
2012-07-31 10:34:17	4650
2012-07-31 10:49:17	4477.8
2012-07-31 11:04:17	5166.7
2012-07-31 11:19:17	5511.1
2012-07-31 11:34:17	5511.1
2012-07-31 11:49:17	6544.5
2012-07-31 12:04:17	6544.5
2012-07-31 12:19:17	6200
2012-07-31 12:34:17	7233.4
2012-07-31 12:49:17	6544.5
2012-07-31 13:04:17	6544.5
2012-07-31 13:19:17	5511.1
2012-07-31 13:34:17	5511.1
2012-07-31 13:49:17	5511.1
2012-07-31 14:04:17	5166.7
2012-07-31 14:19:17	5166.7
2012-07-31 14:34:17	4822.3
2012-07-31 14:49:17	4133.4
2012-07-31 15:04:17	3961.1
2012-07-31 15:19:17	3444.5
2012-07-31 15:34:17	3100
2012-07-31 15:49:17	2583.4
2012-07-31 16:04:17	1550
2012-07-31 16:19:17	1550
2012-07-31 16:34:17	1044.1
2012-07-31 16:49:17	861.1
2012-07-31 17:04:17	484.4
2012-07-31 17:19:17	344.4
2012-07-31 17:34:17	301.4
2012-07-31 17:49:17	139.9
2012-07-31 18:04:17	21.5
2012-08-01 05:19:17	32.3
2012-08-01 05:34:17	107.6
2012-08-01 05:49:17	215.3
2012-08-01 06:04:17	344.4
2012-08-01 06:19:17	462.9
2012-08-01 06:34:17	613.5
2012-08-01 06:49:17	753.5
2012-08-01 07:04:17	818.1
2012-08-01 07:19:17	1001
2012-08-01 07:34:17	409
2012-08-01 07:49:17	764.2
2012-08-01 08:04:17	1044.1
2012-08-01 08:19:17	1377.8
2012-08-01 08:34:17	1636.1
2012-08-01 08:49:17	2066.7
2012-08-01 09:04:17	1980.6
2012-08-01 09:19:17	2669.5
2012-08-01 09:34:17	2755.6
2012-08-01 09:49:17	3444.5
2012-08-01 10:04:17	3272.2
2012-08-01 10:19:17	3272.2
2012-08-01 10:34:17	3272.2
2012-08-01 10:49:17	3961.1
2012-08-01 11:04:17	3444.5
2012-08-01 11:19:17	3444.5
2012-08-01 11:34:17	3100
2012-08-01 11:49:17	5511.1
2012-08-01 12:04:17	3616.7
2012-08-01 12:19:17	4477.8
2012-08-01 12:34:17	4477.8
2012-08-01 12:49:17	4305.6
2012-08-01 13:04:17	5338.9
2012-08-01 13:19:17	5166.7
2012-08-01 13:34:17	5166.7
2012-08-01 13:49:17	4994.5
2012-08-01 14:04:17	4822.3
2012-08-01 14:19:17	4650
2012-08-01 14:34:17	3961.1
2012-08-01 14:49:17	3616.7
2012-08-01 15:04:17	3272.2
2012-08-01 15:19:17	3100
2012-08-01 15:34:17	2755.6
2012-08-01 15:49:17	2497.2
2012-08-01 16:04:17	2066.7
2012-08-01 16:19:17	1808.3
2012-08-01 16:34:17	1270.1
2012-08-01 16:49:17	861.1
2012-08-01 17:04:17	645.8
2012-08-01 17:19:17	516.7
2012-08-01 17:34:17	215.3
2012-08-01 17:49:17	226
2012-08-01 18:04:17	107.6
2012-08-01 18:19:17	43.1
2012-08-02 05:19:17	32.3
2012-08-02 05:34:17	86.1
2012-08-02 05:49:17	150.7
2012-08-02 06:04:17	226
2012-08-02 06:19:17	322.9
2012-08-02 06:34:17	430.6
2012-08-02 06:49:17	473.6
2012-08-02 07:04:17	538.2
2012-08-02 07:19:17	667.4
2012-08-02 07:34:17	914.9
2012-08-02 07:49:17	818.1
2012-08-02 08:04:17	1065.6
2012-08-02 08:19:17	1108.7
2012-08-02 08:34:17	904.2
2012-08-02 08:49:17	1356.3
2012-08-02 09:04:17	1550
2012-08-02 09:19:17	2066.7
2012-08-02 09:34:17	2583.4
2012-08-02 09:49:17	3100
2012-08-02 10:04:17	2927.8
2012-08-02 10:19:17	2066.7
2012-08-02 10:34:17	2238.9
2012-08-02 10:49:17	2152.8
2012-08-02 11:04:17	3100
2012-08-02 11:19:17	4822.3
2012-08-02 11:34:17	5338.9
2012-08-02 11:49:17	4994.5
2012-08-02 12:04:17	4305.6
2012-08-02 12:19:17	3788.9
2012-08-02 12:34:17	3444.5
2012-08-02 12:49:17	3961.1
2012-08-02 13:04:17	3788.9
2012-08-02 13:19:17	3788.9
2012-08-02 13:34:17	4133.4
2012-08-02 13:49:17	3961.1
2012-08-02 14:04:17	3788.9
2012-08-02 14:19:17	3100
2012-08-02 14:34:17	2497.2
2012-08-02 14:49:17	2927.8
2012-08-02 15:04:17	2669.5
2012-08-02 15:19:17	2497.2
2012-08-02 15:34:17	2152.8
2012-08-02 15:49:17	1808.3
2012-08-02 16:04:17	1636.1
2012-08-02 16:19:17	1356.3
2012-08-02 16:34:17	1162.5
2012-08-02 16:49:17	968.8
2012-08-02 17:04:17	731.9
2012-08-02 17:19:17	592
2012-08-02 17:34:17	409
2012-08-02 17:49:17	269.1
2012-08-02 18:04:17	139.9
2012-08-02 18:19:17	43.1
2012-08-03 05:19:17	43.1
2012-08-03 05:34:17	150.7
2012-08-03 05:49:17	290.6
2012-08-03 06:04:17	409
2012-08-03 06:19:17	538.2
2012-08-03 06:34:17	570.5
2012-08-03 06:49:17	710.4
2012-08-03 07:04:17	1237.9
2012-08-03 07:19:17	1237.9
2012-08-03 07:34:17	1184
2012-08-03 07:49:17	958
2012-08-03 08:04:17	968.8
2012-08-03 08:19:17	1097.9
2012-08-03 08:34:17	1022.6
2012-08-03 08:49:17	958
2012-08-03 09:04:17	1065.6
2012-08-03 09:19:17	1463.9
2012-08-03 09:34:17	850.4
2012-08-03 09:49:17	2152.8
2012-08-03 10:04:17	2238.9
2012-08-03 10:19:17	1808.3
2012-08-03 10:34:17	1636.1
2012-08-03 10:49:17	1377.8
2012-08-03 11:04:17	1636.1
2012-08-03 11:19:17	2152.8
2012-08-03 11:34:17	2066.7
2012-08-03 11:49:17	2152.8
2012-08-03 12:04:17	2238.9
2012-08-03 12:19:17	4477.8
2012-08-03 12:34:17	4305.6
2012-08-03 12:49:17	3788.9
2012-08-03 13:04:17	3444.5
2012-08-03 13:19:17	3616.7
2012-08-03 13:34:17	3616.7
2012-08-03 13:49:17	2927.8
2012-08-03 14:04:17	2755.6
2012-08-03 14:19:17	2411.1
2012-08-03 14:34:17	2325
2012-08-03 14:49:17	2325
2012-08-03 15:04:17	2152.8
2012-08-03 15:19:17	1894.5
2012-08-03 15:34:17	1808.3
2012-08-03 15:49:17	1550
2012-08-03 16:04:17	1377.8
2012-08-03 16:19:17	1248.6
2012-08-03 16:34:17	1011.8
2012-08-03 16:49:17	839.6
2012-08-03 17:04:17	699.7
2012-08-03 17:19:17	538.2
2012-08-03 17:34:17	398.3
2012-08-03 17:49:17	301.4
2012-08-03 18:04:17	183
2012-08-03 18:19:17	75.3
2012-08-03 18:34:17	10.8
2012-08-04 05:19:17	43.1
2012-08-04 05:34:17	139.9
2012-08-04 05:49:17	344.4
2012-08-04 06:04:17	473.6
2012-08-04 06:19:17	538.2
2012-08-04 06:34:17	581.3
2012-08-04 06:49:17	656.6
2012-08-04 07:04:17	753.5
2012-08-04 07:19:17	850.4
2012-08-04 07:34:17	958
2012-08-04 07:49:17	1377.8
2012-08-04 08:04:17	1151.7
2012-08-04 08:19:17	1237.9
2012-08-04 08:34:17	1356.3
2012-08-04 08:49:17	1463.9
2012-08-04 09:04:17	1463.9
2012-08-04 09:19:17	1463.9
2012-08-04 09:34:17	1550
2012-08-04 09:49:17	1550
2012-08-04 10:04:17	1636.1
2012-08-04 10:19:17	1463.9
2012-08-04 10:34:17	1550
2012-08-04 10:49:17	1550
2012-08-04 11:04:17	1108.7
2012-08-04 11:19:17	785.8
2012-08-04 11:34:17	1119.5
2012-08-04 11:49:17	1270.1
2012-08-04 12:04:17	1324
2012-08-04 12:19:17	1550
2012-08-04 12:34:17	1636.1
2012-08-04 12:49:17	1463.9
2012-08-04 13:04:17	2497.2
2012-08-04 13:19:17	2411.1
2012-08-04 13:34:17	2583.4
2012-08-04 13:49:17	2669.5
2012-08-04 14:04:17	2325
2012-08-04 14:19:17	2152.8
2012-08-04 14:34:17	2152.8
2012-08-04 14:49:17	2066.7
2012-08-04 15:04:17	1894.5
2012-08-04 15:19:17	1808.3
2012-08-04 15:34:17	1722.2
2012-08-04 15:49:17	1550
2012-08-04 16:04:17	1377.8
2012-08-04 16:19:17	1216.3
2012-08-04 16:34:17	1001
2012-08-04 16:49:17	785.8
2012-08-04 17:04:17	570.5
2012-08-04 17:19:17	505.9
2012-08-04 17:34:17	376.7
2012-08-04 17:49:17	258.3
2012-08-04 18:04:17	150.7
2012-08-04 18:19:17	53.8
2012-08-05 05:34:17	21.5
2012-08-05 05:49:17	53.8
2012-08-05 06:04:17	53.8
2012-08-05 06:19:17	75.3
2012-08-05 06:34:17	96.9
2012-08-05 06:49:17	129.2
2012-08-05 07:04:17	215.3
2012-08-05 07:19:17	419.8
2012-08-05 07:34:17	785.8
2012-08-05 07:49:17	775
2012-08-05 08:04:17	958
2012-08-05 08:19:17	1087.2
2012-08-05 08:34:17	1334.7
2012-08-05 08:49:17	1345.5
2012-08-05 09:04:17	1302.4
2012-08-05 09:19:17	1291.7
2012-08-05 09:34:17	1377.8
2012-08-05 09:49:17	2152.8
2012-08-05 10:04:17	2411.1
2012-08-05 10:19:17	2583.4
2012-08-05 10:34:17	2669.5
2012-08-05 10:49:17	656.6
2012-08-05 11:04:17	914.9
2012-08-05 11:19:17	1636.1
2012-08-05 11:34:17	1324
2012-08-05 11:49:17	1636.1
2012-08-05 12:04:17	3272.2
2012-08-05 12:19:17	3100
2012-08-05 12:34:17	2927.8
2012-08-05 12:49:17	2927.8
2012-08-05 13:04:17	2755.6
2012-08-05 13:19:17	2497.2
2012-08-05 13:34:17	2152.8
2012-08-05 13:49:17	2238.9
2012-08-05 14:04:17	2066.7
2012-08-05 14:19:17	1356.3
2012-08-05 14:34:17	1550
2012-08-05 14:49:17	1636.1
2012-08-05 15:04:17	1550
2012-08-05 15:19:17	1356.3
2012-08-05 15:34:17	1205.6
2012-08-05 15:49:17	1108.7
2012-08-05 16:04:17	968.8
2012-08-05 16:19:17	871.9
2012-08-05 16:34:17	742.7
2012-08-05 16:49:17	613.5
2012-08-05 17:04:17	462.9
2012-08-05 17:19:17	355.2
2012-08-05 17:34:17	204.5
2012-08-05 17:49:17	139.9
2012-08-05 18:04:17	75.3
2012-08-05 18:19:17	21.5
2012-08-26 06:26:57	10.8
2012-08-26 06:27:01	10.8
2012-08-26 06:27:05	10.8
2012-08-26 06:27:09	10.8
2012-08-26 06:27:13	10.8
2012-08-26 06:27:17	10.8
2012-08-26 06:27:21	10.8
2012-08-26 06:27:25	10.8
2012-08-26 06:27:29	10.8
2012-08-26 06:27:33	10.8
2012-08-26 06:27:37	10.8
2012-08-26 06:27:41	10.8
2012-08-26 06:27:45	10.8
2012-08-26 06:27:49	10.8
2012-08-26 06:27:53	10.8
2012-08-26 06:27:57	10.8
2012-08-26 06:28:01	10.8
2012-08-26 06:28:05	10.8
2012-08-26 06:28:09	10.8
2012-08-26 06:28:13	10.8
2012-08-26 06:28:17	10.8
2012-08-26 06:28:21	10.8
2012-08-26 06:28:25	10.8
2012-08-26 06:28:29	10.8
2012-08-26 06:28:33	10.8
2012-08-26 06:28:37	10.8
2012-08-26 06:28:41	10.8
2012-08-26 06:28:45	10.8
2012-08-26 06:28:49	10.8
2012-08-26 06:28:53	10.8
2012-08-26 06:28:57	10.8
2012-08-26 06:29:01	10.8
2012-08-26 06:29:05	10.8
2012-08-26 06:29:09	10.8
2012-08-26 06:29:13	21.5
2012-08-26 06:29:17	21.5
2012-08-26 06:29:21	21.5
2012-08-26 06:29:25	21.5
2012-08-26 06:29:29	21.5
2012-08-26 06:29:33	21.5
2012-08-26 06:29:37	21.5
2012-08-26 06:29:41	21.5
2012-08-26 06:29:45	21.5
2012-08-26 06:29:49	21.5
2012-08-26 06:29:53	21.5
2012-08-26 06:29:57	21.5
2012-08-26 06:30:01	21.5
2012-08-26 06:30:05	21.5
2012-08-26 06:30:09	21.5
2012-08-26 06:30:13	21.5
2012-08-26 06:30:17	21.5
2012-08-26 06:30:21	21.5
2012-08-26 06:30:25	21.5
2012-08-26 06:30:29	21.5
2012-08-26 06:30:33	21.5
2012-08-26 06:30:37	21.5
2012-08-26 06:30:41	21.5
2012-08-26 06:30:45	21.5
2012-08-26 06:30:49	21.5
2012-08-26 06:30:53	21.5
2012-08-26 06:30:57	21.5
2012-08-26 06:31:01	21.5
2012-08-26 06:31:05	21.5
2012-08-26 06:31:09	21.5
2012-08-26 06:31:13	21.5
2012-08-26 06:31:17	21.5
2012-08-26 06:31:21	21.5
2012-08-26 06:31:25	21.5
2012-08-26 06:31:29	21.5
2012-08-26 06:31:33	21.5
2012-08-26 06:31:37	21.5
2012-08-26 06:31:41	21.5
2012-08-26 06:31:45	21.5
2012-08-26 06:31:49	21.5
2012-08-26 06:31:53	21.5
2012-08-26 06:31:57	21.5
2012-08-26 06:32:01	21.5
2012-08-26 06:32:05	21.5
2012-08-26 06:32:09	32.3
2012-08-26 06:32:13	32.3
2012-08-26 06:32:17	32.3
2012-08-26 06:32:21	32.3
2012-08-26 06:32:25	32.3
2012-08-26 06:32:29	32.3
2012-08-26 06:32:33	32.3
2012-08-26 06:32:37	32.3
2012-08-26 06:32:41	32.3
2012-08-26 06:32:45	32.3
2012-08-26 06:32:49	32.3
2012-08-26 06:32:53	32.3
2012-08-26 06:32:57	32.3
2012-08-26 06:33:01	32.3
2012-08-26 06:33:05	32.3
2012-08-26 06:33:09	32.3
2012-08-26 06:33:13	32.3
2012-08-26 06:33:17	32.3
2012-08-26 06:33:21	32.3
2012-08-26 06:33:25	32.3
2012-08-26 06:33:29	32.3
2012-08-26 06:33:33	32.3
2012-08-26 06:33:37	32.3
2012-08-26 06:33:41	32.3
2012-08-26 06:33:45	32.3
2012-08-26 06:33:49	32.3
2012-08-26 06:33:53	32.3
2012-08-26 06:33:57	32.3
2012-08-26 06:34:01	32.3
2012-08-26 06:34:05	32.3
2012-08-26 06:34:09	32.3
2012-08-26 06:34:13	32.3
2012-08-26 06:34:17	32.3
2012-08-26 06:34:21	43.1
2012-08-26 06:34:25	43.1
2012-08-26 06:34:29	43.1
2012-08-26 06:34:33	43.1
2012-08-26 06:34:37	43.1
2012-08-26 06:34:41	43.1
2012-08-26 06:34:45	43.1
2012-08-26 06:34:49	43.1
2012-08-26 06:34:53	43.1
2012-08-26 06:34:57	43.1
2012-08-26 06:35:01	43.1
2012-08-26 06:35:05	43.1
2012-08-26 06:35:09	43.1
2012-08-26 06:35:13	43.1
2012-08-26 06:35:17	43.1
2012-08-26 06:35:21	43.1
2012-08-26 06:35:25	43.1
2012-08-26 06:35:29	43.1
2012-08-26 06:35:33	43.1
2012-08-26 06:35:37	43.1
2012-08-26 06:35:41	43.1
2012-08-26 06:35:45	43.1
2012-08-26 06:35:49	43.1
2012-08-26 06:35:53	43.1
2012-08-26 06:35:57	43.1
2012-08-26 06:36:01	43.1
2012-08-26 06:36:05	43.1
2012-08-26 06:36:09	43.1
2012-08-26 06:36:13	43.1
2012-08-26 06:36:17	32.3
2012-08-26 06:36:21	43.1
2012-08-26 06:36:25	43.1
2012-08-26 06:36:29	43.1
2012-08-26 06:36:33	43.1
2012-08-26 06:36:37	43.1
2012-08-26 06:36:41	43.1
2012-08-26 06:36:45	43.1
2012-08-26 06:36:49	43.1
2012-08-26 06:36:53	43.1
2012-08-26 06:36:57	43.1
2012-08-26 06:37:01	43.1
2012-08-26 06:37:05	43.1
2012-08-26 06:37:09	43.1
2012-08-26 06:37:13	43.1
2012-08-26 06:37:17	43.1
2012-08-26 06:37:21	43.1
2012-08-26 06:37:25	43.1
2012-08-26 06:37:29	53.8
2012-08-26 06:37:33	53.8
2012-08-26 06:37:37	53.8
2012-08-26 06:37:41	53.8
2012-08-26 06:37:45	53.8
2012-08-26 06:37:49	53.8
2012-08-26 06:37:53	53.8
2012-08-26 06:37:57	53.8
2012-08-26 06:38:01	53.8
2012-08-26 06:38:05	53.8
2012-08-26 06:38:09	53.8
2012-08-26 06:38:13	53.8
2012-08-26 06:38:17	53.8
2012-08-26 06:38:21	53.8
2012-08-26 06:38:25	53.8
2012-08-26 06:38:29	53.8
2012-08-26 06:38:33	53.8
2012-08-26 06:38:37	53.8
2012-08-26 06:38:41	53.8
2012-08-26 06:38:45	53.8
2012-08-26 06:38:49	53.8
2012-08-26 06:38:53	53.8
2012-08-26 06:38:57	53.8
2012-08-26 06:39:01	53.8
2012-08-26 06:39:05	64.6
2012-08-26 06:39:09	64.6
2012-08-26 06:39:13	53.8
2012-08-26 06:39:17	53.8
2012-08-26 06:39:21	53.8
2012-08-26 06:39:25	64.6
2012-08-26 06:39:29	64.6
2012-08-26 06:39:33	64.6
2012-08-26 06:39:37	64.6
2012-08-26 06:39:41	64.6
2012-08-26 06:39:45	64.6
2012-08-26 06:39:49	64.6
2012-08-26 06:39:53	64.6
2012-08-26 06:39:57	64.6
2012-08-26 06:40:01	64.6
2012-08-26 06:40:05	64.6
2012-08-26 06:40:09	64.6
2012-08-26 06:40:13	64.6
2012-08-26 06:40:17	64.6
2012-08-26 06:40:21	64.6
2012-08-26 06:40:25	64.6
2012-08-26 06:40:29	64.6
2012-08-26 06:40:33	64.6
2012-08-26 06:40:37	64.6
2012-08-26 06:40:41	64.6
2012-08-26 06:40:45	64.6
2012-08-26 06:40:49	64.6
2012-08-26 06:40:53	64.6
2012-08-26 06:40:57	64.6
2012-08-26 06:41:01	64.6
2012-08-26 06:41:05	64.6
2012-08-26 06:41:09	75.3
2012-08-26 06:41:13	75.3
2012-08-26 06:41:17	75.3
2012-08-26 06:41:21	75.3
2012-08-26 06:41:25	75.3
2012-08-26 06:41:29	75.3
2012-08-26 06:41:33	75.3
2012-08-26 06:41:37	75.3
2012-08-26 06:41:41	75.3
2012-08-26 06:41:45	75.3
2012-08-26 06:41:49	75.3
2012-08-26 06:41:53	75.3
2012-08-26 06:41:57	64.6
2012-08-26 06:42:01	64.6
2012-08-26 06:42:05	75.3
2012-08-26 06:42:09	75.3
2012-08-26 06:42:13	64.6
2012-08-26 06:42:17	75.3
2012-08-26 06:42:21	64.6
2012-08-26 06:42:25	75.3
2012-08-26 06:42:29	75.3
2012-08-26 06:42:33	75.3
2012-08-26 06:42:37	75.3
2012-08-26 06:42:41	75.3
2012-08-26 06:42:45	75.3
2012-08-26 06:42:49	75.3
2012-08-26 06:42:53	75.3
2012-08-26 06:42:57	75.3
2012-08-26 06:43:01	75.3
2012-08-26 06:43:05	75.3
2012-08-26 06:43:09	75.3
2012-08-26 06:43:13	75.3
2012-08-26 06:43:17	75.3
2012-08-26 06:43:21	75.3
2012-08-26 06:43:25	75.3
2012-08-26 06:43:29	75.3
2012-08-26 06:43:33	86.1
2012-08-26 06:43:37	75.3
2012-08-26 06:43:41	86.1
2012-08-26 06:43:45	86.1
2012-08-26 06:43:49	86.1
2012-08-26 06:43:53	86.1
2012-08-26 06:43:57	86.1
2012-08-26 06:44:01	86.1
2012-08-26 06:44:05	86.1
2012-08-26 06:44:09	86.1
2012-08-26 06:44:13	86.1
2012-08-26 06:44:17	86.1
2012-08-26 06:44:21	86.1
2012-08-26 06:44:25	86.1
2012-08-26 06:44:29	86.1
2012-08-26 06:44:33	86.1
2012-08-26 06:44:37	86.1
2012-08-26 06:44:41	86.1
2012-08-26 06:44:45	86.1
2012-08-26 06:44:49	86.1
2012-08-26 06:44:53	86.1
2012-08-26 06:44:57	86.1
2012-08-26 06:45:01	86.1
2012-08-26 06:45:05	86.1
2012-08-26 06:45:09	96.9
2012-08-26 06:45:13	96.9
2012-08-26 06:45:17	96.9
2012-08-26 06:45:21	96.9
2012-08-26 06:45:25	96.9
2012-08-26 06:45:29	96.9
2012-08-26 06:45:33	96.9
2012-08-26 06:45:37	86.1
2012-08-26 06:45:41	86.1
2012-08-26 06:45:45	86.1
2012-08-26 06:45:49	96.9
2012-08-26 06:45:53	96.9
2012-08-26 06:45:57	96.9
2012-08-26 06:46:01	96.9
2012-08-26 06:46:05	96.9
2012-08-26 06:46:09	96.9
2012-08-26 06:46:13	96.9
2012-08-26 06:46:17	96.9
2012-08-26 06:46:21	96.9
2012-08-26 06:46:25	96.9
2012-08-26 06:46:29	96.9
2012-08-26 06:46:33	96.9
2012-08-26 06:46:37	96.9
2012-08-26 06:46:41	96.9
2012-08-26 06:46:45	107.6
2012-08-26 06:46:49	107.6
2012-08-26 06:46:53	96.9
2012-08-26 06:46:57	107.6
2012-08-26 06:47:01	107.6
2012-08-26 06:47:05	107.6
2012-08-26 06:47:09	96.9
2012-08-26 06:47:13	96.9
2012-08-26 06:47:17	107.6
2012-08-26 06:47:21	96.9
2012-08-26 06:47:25	107.6
2012-08-26 06:47:29	107.6
2012-08-26 06:47:33	107.6
2012-08-26 06:47:37	107.6
2012-08-26 06:47:41	107.6
2012-08-26 06:47:45	107.6
2012-08-26 06:47:49	107.6
2012-08-26 06:47:53	107.6
2012-08-26 06:47:57	107.6
2012-08-26 06:48:01	107.6
2012-08-26 06:48:05	107.6
2012-08-26 06:48:09	107.6
2012-08-26 06:48:13	107.6
2012-08-26 06:48:17	107.6
2012-08-26 06:48:21	107.6
2012-08-26 06:48:25	107.6
2012-08-26 06:48:29	118.4
2012-08-26 06:48:33	118.4
2012-08-26 06:48:37	107.6
2012-08-26 06:48:41	118.4
2012-08-26 06:48:45	118.4
2012-08-26 06:48:49	118.4
2012-08-26 06:48:53	118.4
2012-08-26 06:48:57	118.4
2012-08-26 06:49:01	118.4
2012-08-26 06:49:05	118.4
2012-08-26 06:49:09	118.4
2012-08-26 06:49:13	118.4
2012-08-26 06:49:17	118.4
2012-08-26 06:49:21	118.4
2012-08-26 06:49:25	118.4
2012-08-26 06:49:29	118.4
2012-08-26 06:49:33	118.4
2012-08-26 06:49:37	118.4
2012-08-26 06:49:41	118.4
2012-08-26 06:49:45	118.4
2012-08-26 06:49:49	118.4
2012-08-26 06:49:53	118.4
2012-08-26 06:49:57	129.2
2012-08-26 06:50:01	129.2
2012-08-26 06:50:05	129.2
2012-08-26 06:50:09	129.2
2012-08-26 06:50:13	129.2
2012-08-26 06:50:17	129.2
2012-08-26 06:50:21	129.2
2012-08-26 06:50:25	129.2
2012-08-26 06:50:29	129.2
2012-08-26 06:50:33	129.2
2012-08-26 06:50:37	129.2
2012-08-26 06:50:41	129.2
2012-08-26 06:50:45	129.2
2012-08-26 06:50:49	129.2
2012-08-26 06:50:53	129.2
2012-08-26 06:50:57	129.2
2012-08-26 06:51:01	129.2
2012-08-26 06:51:05	129.2
2012-08-26 06:51:09	129.2
2012-08-26 06:51:13	129.2
2012-08-26 06:51:17	129.2
2012-08-26 06:51:21	129.2
2012-08-26 06:51:25	129.2
2012-08-26 06:51:29	129.2
2012-08-26 06:51:33	129.2
2012-08-26 06:51:37	129.2
2012-08-26 06:51:41	129.2
2012-08-26 06:51:45	139.9
2012-08-26 06:51:49	139.9
2012-08-26 06:51:53	139.9
2012-08-26 06:51:57	129.2
2012-08-26 06:52:01	129.2
2012-08-26 06:52:05	139.9
2012-08-26 06:52:09	139.9
2012-08-26 06:52:13	139.9
2012-08-26 06:52:17	139.9
2012-08-26 06:52:21	139.9
2012-08-26 06:52:25	139.9
2012-08-26 06:52:29	139.9
2012-08-26 06:52:33	139.9
2012-08-26 06:52:37	139.9
2012-08-26 06:52:41	139.9
2012-08-26 06:52:45	139.9
2012-08-26 06:52:49	139.9
2012-08-26 06:52:53	139.9
2012-08-26 06:52:57	139.9
2012-08-26 06:53:01	139.9
2012-08-26 06:53:05	139.9
2012-08-26 06:53:09	139.9
2012-08-26 06:53:13	150.7
2012-08-26 06:53:17	150.7
2012-08-26 06:53:21	150.7
2012-08-26 06:53:25	150.7
2012-08-26 06:53:29	150.7
2012-08-26 06:53:33	150.7
2012-08-26 06:53:37	150.7
2012-08-26 06:53:41	150.7
2012-08-26 06:53:45	150.7
2012-08-26 06:53:49	150.7
2012-08-26 06:53:53	150.7
2012-08-26 06:53:57	150.7
2012-08-26 06:54:01	150.7
2012-08-26 06:54:05	150.7
2012-08-26 06:54:09	150.7
2012-08-26 06:54:13	150.7
2012-08-26 06:54:17	150.7
2012-08-26 06:54:21	150.7
2012-08-26 06:54:25	150.7
2012-08-26 06:54:29	150.7
2012-08-26 06:54:33	150.7
2012-08-26 06:54:37	161.5
2012-08-26 06:54:41	150.7
2012-08-26 06:54:45	150.7
2012-08-26 06:54:49	161.5
2012-08-26 06:54:53	161.5
2012-08-26 06:54:57	161.5
2012-08-26 06:55:01	161.5
2012-08-26 06:55:05	161.5
2012-08-26 06:55:09	161.5
2012-08-26 06:55:13	161.5
2012-08-26 06:55:17	161.5
2012-08-26 06:55:21	161.5
2012-08-26 06:55:25	161.5
2012-08-26 06:55:29	161.5
2012-08-26 06:55:33	161.5
2012-08-26 06:55:37	161.5
2012-08-26 06:55:41	161.5
2012-08-26 06:55:45	161.5
2012-08-26 06:55:49	161.5
2012-08-26 06:55:53	161.5
2012-08-26 06:55:57	161.5
2012-08-26 06:56:01	161.5
2012-08-26 06:56:05	161.5
2012-08-26 06:56:09	161.5
2012-08-26 06:56:13	172.2
2012-08-26 06:56:17	172.2
2012-08-26 06:56:21	161.5
2012-08-26 06:56:25	172.2
2012-08-26 06:56:29	172.2
2012-08-26 06:56:33	172.2
2012-08-26 06:56:37	172.2
2012-08-26 06:56:41	172.2
2012-08-26 06:56:45	172.2
2012-08-26 06:56:49	172.2
2012-08-26 06:56:53	172.2
2012-08-26 06:56:57	172.2
2012-08-26 06:57:01	172.2
2012-08-26 06:57:05	172.2
2012-08-26 06:57:09	172.2
2012-08-26 06:57:13	172.2
2012-08-26 06:57:17	172.2
2012-08-26 06:57:21	172.2
2012-08-26 06:57:25	172.2
2012-08-26 06:57:29	172.2
2012-08-26 06:57:33	172.2
2012-08-26 06:57:37	183
2012-08-26 06:57:41	183
2012-08-26 06:57:45	172.2
2012-08-26 06:57:49	183
2012-08-26 06:57:53	183
2012-08-26 06:57:57	183
2012-08-26 06:58:01	183
2012-08-26 06:58:05	183
2012-08-26 06:58:09	183
2012-08-26 06:58:13	183
2012-08-26 06:58:17	183
2012-08-26 06:58:21	183
2012-08-26 06:58:25	183
2012-08-26 06:58:29	183
2012-08-26 06:58:33	183
2012-08-26 06:58:37	183
2012-08-26 06:58:41	183
2012-08-26 06:58:45	183
2012-08-26 06:58:49	183
2012-08-26 06:58:53	183
2012-08-26 06:58:57	183
2012-08-26 06:59:01	183
2012-08-26 06:59:05	183
2012-08-26 06:59:09	183
2012-08-26 06:59:13	183
2012-08-26 06:59:17	193.8
2012-08-26 06:59:21	193.8
2012-08-26 06:59:25	193.8
2012-08-26 06:59:29	193.8
2012-08-26 06:59:33	193.8
2012-08-26 06:59:37	193.8
2012-08-26 06:59:41	193.8
2012-08-26 06:59:45	193.8
2012-08-26 06:59:49	193.8
2012-08-26 06:59:53	204.5
2012-08-26 06:59:57	193.8
2012-08-26 07:00:01	193.8
2012-08-26 07:00:05	193.8
2012-08-26 07:00:09	193.8
2012-08-26 07:00:13	193.8
2012-08-26 07:00:17	193.8
2012-08-26 07:00:21	193.8
2012-08-26 07:00:25	204.5
2012-08-26 07:00:29	204.5
2012-08-26 07:00:33	204.5
2012-08-26 07:00:37	204.5
2012-08-26 07:00:41	204.5
2012-08-26 07:00:45	204.5
2012-08-26 07:00:49	204.5
2012-08-26 07:00:53	204.5
2012-08-26 07:00:57	215.3
2012-08-26 07:01:01	215.3
2012-08-26 07:01:05	215.3
2012-08-26 07:01:09	215.3
2012-08-26 07:01:13	215.3
2012-08-26 07:01:17	215.3
2012-08-26 07:01:21	215.3
2012-08-26 07:01:25	215.3
2012-08-26 07:01:29	215.3
2012-08-26 07:01:33	215.3
2012-08-26 07:01:37	215.3
2012-08-26 07:01:41	215.3
2012-08-26 07:01:45	215.3
2012-08-26 07:01:49	215.3
2012-08-26 07:01:53	215.3
2012-08-26 07:01:57	226
2012-08-26 07:02:01	226
2012-08-26 07:02:05	226
2012-08-26 07:02:09	226
2012-08-26 07:02:13	226
2012-08-26 07:02:17	226
2012-08-26 07:02:21	226
2012-08-26 07:02:25	226
2012-08-26 07:02:29	226
2012-08-26 07:02:33	226
2012-08-26 07:02:37	236.8
2012-08-26 07:02:41	236.8
2012-08-26 07:02:45	236.8
2012-08-26 07:02:49	236.8
2012-08-26 07:02:53	236.8
2012-08-26 07:02:57	236.8
2012-08-26 07:03:01	236.8
2012-08-26 07:03:05	236.8
2012-08-26 07:03:09	236.8
2012-08-26 07:03:13	236.8
2012-08-26 07:03:17	236.8
2012-08-26 07:03:21	236.8
2012-08-26 07:03:25	236.8
2012-08-26 07:03:29	236.8
2012-08-26 07:03:33	247.6
2012-08-26 07:03:37	247.6
2012-08-26 07:03:41	247.6
2012-08-26 07:03:45	247.6
2012-08-26 07:03:49	236.8
2012-08-26 07:03:53	236.8
2012-08-26 07:03:57	247.6
2012-08-26 07:04:01	236.8
2012-08-26 07:04:05	247.6
2012-08-26 07:04:09	247.6
2012-08-26 07:04:13	247.6
2012-08-26 07:04:17	247.6
2012-08-26 07:04:21	258.3
2012-08-26 07:04:25	258.3
2012-08-26 07:04:29	247.6
2012-08-26 07:04:33	258.3
2012-08-26 07:04:37	258.3
2012-08-26 07:04:41	258.3
2012-08-26 07:04:45	258.3
2012-08-26 07:04:49	258.3
2012-08-26 07:04:53	258.3
2012-08-26 07:04:57	258.3
2012-08-26 07:05:01	258.3
2012-08-26 07:05:05	258.3
2012-08-26 07:05:09	258.3
2012-08-26 07:05:13	258.3
2012-08-26 07:05:17	258.3
2012-08-26 07:05:21	269.1
2012-08-26 07:05:25	269.1
2012-08-26 07:05:29	269.1
2012-08-26 07:05:33	269.1
2012-08-26 07:05:37	269.1
2012-08-26 07:05:41	269.1
2012-08-26 07:05:45	269.1
2012-08-26 07:05:49	269.1
2012-08-26 07:05:53	269.1
2012-08-26 07:05:57	269.1
2012-08-26 07:06:01	279.9
2012-08-26 07:06:05	269.1
2012-08-26 07:06:09	279.9
2012-08-26 07:06:13	279.9
2012-08-26 07:06:17	279.9
2012-08-26 07:06:21	279.9
2012-08-26 07:06:25	279.9
2012-08-26 07:06:29	290.6
2012-08-26 07:06:33	279.9
2012-08-26 07:06:37	279.9
2012-08-26 07:06:41	279.9
2012-08-26 07:06:45	279.9
2012-08-26 07:06:49	290.6
2012-08-26 07:06:53	279.9
2012-08-26 07:06:57	279.9
2012-08-26 07:07:01	279.9
2012-08-26 07:07:05	290.6
2012-08-26 07:07:09	279.9
2012-08-26 07:07:13	290.6
2012-08-26 07:07:17	290.6
2012-08-26 07:07:21	290.6
2012-08-26 07:07:25	290.6
2012-08-26 07:07:29	290.6
2012-08-26 07:07:33	290.6
2012-08-26 07:07:37	290.6
2012-08-26 07:07:41	290.6
2012-08-26 07:07:45	290.6
2012-08-26 07:07:49	290.6
2012-08-26 07:07:53	290.6
2012-08-26 07:07:57	290.6
2012-08-26 07:08:01	301.4
2012-08-26 07:08:05	290.6
2012-08-26 07:08:09	301.4
2012-08-26 07:08:13	301.4
2012-08-26 07:08:17	301.4
2012-08-26 07:08:21	290.6
2012-08-26 07:08:25	301.4
2012-08-26 07:08:29	290.6
2012-08-26 07:08:33	301.4
2012-08-26 07:08:37	301.4
2012-08-26 07:08:41	301.4
2012-08-26 07:08:45	301.4
2012-08-26 07:08:49	301.4
2012-08-26 07:08:53	301.4
2012-08-26 07:08:57	301.4
2012-08-26 07:09:01	301.4
2012-08-26 07:09:05	301.4
2012-08-26 07:09:09	301.4
2012-08-26 07:09:13	301.4
2012-08-26 07:09:17	301.4
2012-08-26 07:09:21	301.4
2012-08-26 07:09:25	301.4
2012-08-26 07:09:29	312.2
2012-08-26 07:09:33	312.2
2012-08-26 07:09:37	312.2
2012-08-26 07:09:41	312.2
2012-08-26 07:09:45	312.2
2012-08-26 07:09:49	312.2
2012-08-26 07:09:53	312.2
2012-08-26 07:09:57	312.2
2012-08-26 07:10:01	312.2
2012-08-26 07:10:05	312.2
2012-08-26 07:10:09	312.2
2012-08-26 07:10:13	312.2
2012-08-26 07:10:17	312.2
2012-08-26 07:10:21	312.2
2012-08-26 07:10:25	312.2
2012-08-26 07:10:29	312.2
2012-08-26 07:10:33	312.2
2012-08-26 07:10:37	322.9
2012-08-26 07:10:41	312.2
2012-08-26 07:10:45	312.2
2012-08-26 07:10:49	312.2
2012-08-26 07:10:53	322.9
2012-08-26 07:10:57	322.9
2012-08-26 07:11:01	322.9
2012-08-26 07:11:05	322.9
2012-08-26 07:11:09	333.7
2012-08-26 07:11:13	333.7
2012-08-26 07:11:17	333.7
2012-08-26 07:11:21	333.7
2012-08-26 07:11:25	333.7
2012-08-26 07:11:29	322.9
2012-08-26 07:11:33	333.7
2012-08-26 07:11:37	333.7
2012-08-26 07:11:41	333.7
2012-08-26 07:11:45	333.7
2012-08-26 07:11:49	333.7
2012-08-26 07:11:53	333.7
2012-08-26 07:11:57	344.4
2012-08-26 07:12:01	344.4
2012-08-26 07:12:05	344.4
2012-08-26 07:12:09	344.4
2012-08-26 07:12:13	344.4
2012-08-26 07:12:17	344.4
2012-08-26 07:12:21	344.4
2012-08-26 07:12:25	355.2
2012-08-26 07:12:29	355.2
2012-08-26 07:12:33	355.2
2012-08-26 07:12:37	355.2
2012-08-26 07:12:41	355.2
2012-08-26 07:12:45	355.2
2012-08-26 07:12:49	355.2
2012-08-26 07:12:53	355.2
2012-08-26 07:12:57	355.2
2012-08-26 07:13:01	355.2
2012-08-26 07:13:05	366
2012-08-26 07:13:09	355.2
2012-08-26 07:13:13	355.2
2012-08-26 07:13:17	366
2012-08-26 07:13:21	366
2012-08-26 07:13:25	355.2
2012-08-26 07:13:29	366
2012-08-26 07:13:33	366
2012-08-26 07:13:37	366
2012-08-26 07:13:41	366
2012-08-26 07:13:45	366
2012-08-26 07:13:49	366
2012-08-26 07:13:53	366
2012-08-26 07:13:57	366
2012-08-26 07:14:01	366
2012-08-26 07:14:05	366
2012-08-26 07:14:09	366
2012-08-26 07:14:13	376.7
2012-08-26 07:14:17	376.7
2012-08-26 07:14:21	376.7
2012-08-26 07:14:25	376.7
2012-08-26 07:14:29	376.7
2012-08-26 07:14:33	376.7
2012-08-26 07:14:37	376.7
2012-08-26 07:14:41	376.7
2012-08-26 07:14:45	376.7
2012-08-26 07:14:49	376.7
2012-08-26 07:14:53	376.7
2012-08-26 07:14:57	376.7
2012-08-26 07:15:01	387.5
2012-08-26 07:15:05	376.7
2012-08-26 07:15:09	387.5
2012-08-26 07:15:13	387.5
2012-08-26 07:15:17	387.5
2012-08-26 07:15:21	387.5
2012-08-26 07:15:25	387.5
2012-08-26 07:15:29	387.5
2012-08-26 07:15:33	387.5
2012-08-26 07:15:37	387.5
2012-08-26 07:15:41	398.3
2012-08-26 07:15:45	387.5
2012-08-26 07:15:49	387.5
2012-08-26 07:15:53	387.5
2012-08-26 07:15:57	387.5
2012-08-26 07:16:01	398.3
2012-08-26 07:16:05	398.3
2012-08-26 07:16:09	398.3
2012-08-26 07:16:13	398.3
2012-08-26 07:16:17	409
2012-08-26 07:16:21	398.3
2012-08-26 07:16:25	398.3
2012-08-26 07:16:29	409
2012-08-26 07:16:33	398.3
2012-08-26 07:16:37	398.3
2012-08-26 07:16:41	398.3
2012-08-26 07:16:45	398.3
2012-08-26 07:16:49	398.3
2012-08-26 07:16:53	398.3
2012-08-26 07:16:57	409
2012-08-26 07:17:01	409
2012-08-26 07:17:05	409
2012-08-26 07:17:09	409
2012-08-26 07:17:13	419.8
2012-08-26 07:17:17	409
2012-08-26 07:17:21	419.8
2012-08-26 07:17:25	419.8
2012-08-26 07:17:29	409
2012-08-26 07:17:33	419.8
2012-08-26 07:17:37	419.8
2012-08-26 07:17:41	419.8
2012-08-26 07:17:45	419.8
2012-08-26 07:17:49	419.8
2012-08-26 07:17:53	419.8
2012-08-26 07:17:57	419.8
2012-08-26 07:18:01	419.8
2012-08-26 07:18:05	419.8
2012-08-26 07:18:09	430.6
2012-08-26 07:18:13	430.6
2012-08-26 07:18:17	419.8
2012-08-26 07:18:21	430.6
2012-08-26 07:18:25	430.6
2012-08-26 07:18:29	430.6
2012-08-26 07:18:33	419.8
2012-08-26 07:18:37	419.8
2012-08-26 07:18:41	430.6
2012-08-26 07:18:45	419.8
2012-08-26 07:18:49	419.8
2012-08-26 07:18:53	430.6
2012-08-26 07:18:57	430.6
2012-08-26 07:19:01	430.6
2012-08-26 07:19:05	430.6
2012-08-26 07:19:09	430.6
2012-08-26 07:19:13	430.6
2012-08-26 07:19:17	430.6
2012-08-26 07:19:21	430.6
2012-08-26 07:19:25	430.6
2012-08-26 07:19:29	441.3
2012-08-26 07:19:33	430.6
2012-08-26 07:19:37	441.3
2012-08-26 07:19:41	452.1
2012-08-26 07:19:45	441.3
2012-08-26 07:19:49	441.3
2012-08-26 07:19:53	441.3
2012-08-26 07:19:57	452.1
2012-08-26 07:20:01	441.3
2012-08-26 07:20:05	441.3
2012-08-26 07:20:09	452.1
2012-08-26 07:20:13	441.3
2012-08-26 07:20:17	441.3
2012-08-26 07:20:21	452.1
2012-08-26 07:20:25	441.3
2012-08-26 07:20:29	441.3
2012-08-26 07:20:33	441.3
2012-08-26 07:20:37	441.3
2012-08-26 07:20:41	452.1
2012-08-26 07:20:45	441.3
2012-08-26 07:20:49	452.1
2012-08-26 07:20:53	452.1
2012-08-26 07:20:57	452.1
2012-08-26 07:21:01	452.1
2012-08-26 07:21:05	452.1
2012-08-26 07:21:09	462.9
2012-08-26 07:21:13	452.1
2012-08-26 07:21:17	452.1
2012-08-26 07:21:21	462.9
2012-08-26 07:21:25	462.9
2012-08-26 07:21:29	462.9
2012-08-26 07:21:33	462.9
2012-08-26 07:21:37	462.9
2012-08-26 07:21:41	452.1
2012-08-26 07:21:45	452.1
2012-08-26 07:21:49	452.1
2012-08-26 07:21:53	462.9
2012-08-26 07:21:57	462.9
2012-08-26 07:22:01	462.9
2012-08-26 07:22:05	462.9
2012-08-26 07:22:09	462.9
2012-08-26 07:22:13	462.9
2012-08-26 07:22:17	462.9
2012-08-26 07:22:21	473.6
2012-08-26 07:22:25	462.9
2012-08-26 07:22:29	473.6
2012-08-26 07:22:33	462.9
2012-08-26 07:22:37	473.6
2012-08-26 07:22:41	473.6
2012-08-26 07:22:45	473.6
2012-08-26 07:22:49	484.4
2012-08-26 07:22:53	473.6
2012-08-26 07:22:57	484.4
2012-08-26 07:23:01	484.4
2012-08-26 07:23:05	473.6
2012-08-26 07:23:09	484.4
2012-08-26 07:23:13	484.4
2012-08-26 07:23:17	484.4
2012-08-26 07:23:21	484.4
2012-08-26 07:23:25	484.4
2012-08-26 07:23:29	484.4
2012-08-26 07:23:33	473.6
2012-08-26 07:23:37	484.4
2012-08-26 07:23:41	484.4
2012-08-26 07:23:45	484.4
2012-08-26 07:23:49	484.4
2012-08-26 07:23:53	484.4
2012-08-26 07:23:57	484.4
2012-08-26 07:24:01	484.4
2012-08-26 07:24:05	484.4
2012-08-26 07:24:09	484.4
2012-08-26 07:24:13	484.4
2012-08-26 07:24:17	484.4
2012-08-26 07:24:21	484.4
2012-08-26 07:24:25	484.4
2012-08-26 07:24:29	484.4
2012-08-26 07:24:33	484.4
2012-08-26 07:24:37	495.1
2012-08-26 07:24:41	495.1
2012-08-26 07:24:45	495.1
2012-08-26 07:24:49	495.1
2012-08-26 07:24:53	495.1
2012-08-26 07:24:57	495.1
2012-08-26 07:25:01	505.9
2012-08-26 07:25:05	495.1
2012-08-26 07:25:09	505.9
2012-08-26 07:25:13	495.1
2012-08-26 07:25:17	505.9
2012-08-26 07:25:21	495.1
2012-08-26 07:25:25	495.1
2012-08-26 07:25:29	505.9
2012-08-26 07:25:33	495.1
2012-08-26 07:25:37	505.9
2012-08-26 07:25:41	495.1
2012-08-26 07:25:45	505.9
2012-08-26 07:25:49	505.9
2012-08-26 07:25:53	505.9
2012-08-26 07:25:57	505.9
2012-08-26 07:26:01	516.7
2012-08-26 07:26:05	505.9
2012-08-26 07:26:09	505.9
2012-08-26 07:26:13	505.9
2012-08-26 07:26:17	505.9
2012-08-26 07:26:21	495.1
2012-08-26 07:26:25	495.1
2012-08-26 07:26:29	516.7
2012-08-26 07:26:33	516.7
2012-08-26 07:26:37	516.7
2012-08-26 07:26:41	516.7
2012-08-26 07:26:45	516.7
2012-08-26 07:26:49	527.4
2012-08-26 07:26:53	527.4
2012-08-26 07:26:57	527.4
2012-08-26 07:27:01	538.2
2012-08-26 07:27:05	538.2
2012-08-26 07:27:09	538.2
2012-08-26 07:27:13	549
2012-08-26 07:27:17	549
2012-08-26 07:27:21	559.7
2012-08-26 07:27:25	549
2012-08-26 07:27:29	559.7
2012-08-26 07:27:33	559.7
2012-08-26 07:27:37	549
2012-08-26 07:27:41	559.7
2012-08-26 07:27:45	559.7
2012-08-26 07:27:49	559.7
2012-08-26 07:27:53	559.7
2012-08-26 07:27:57	570.5
2012-08-26 07:28:01	570.5
2012-08-26 07:28:05	559.7
2012-08-26 07:28:09	559.7
2012-08-26 07:28:13	559.7
2012-08-26 07:28:17	570.5
2012-08-26 07:28:21	559.7
2012-08-26 07:28:25	570.5
2012-08-26 07:28:29	570.5
2012-08-26 07:28:33	570.5
2012-08-26 07:28:37	570.5
2012-08-26 07:28:41	570.5
2012-08-26 07:28:45	570.5
2012-08-26 07:28:49	559.7
2012-08-26 07:28:53	570.5
2012-08-26 07:28:57	570.5
2012-08-26 07:29:01	570.5
2012-08-26 07:29:05	581.3
2012-08-26 07:29:09	581.3
2012-08-26 07:29:13	570.5
2012-08-26 07:29:17	581.3
2012-08-26 07:29:21	581.3
2012-08-26 07:29:25	559.7
2012-08-26 07:29:29	570.5
2012-08-26 07:29:33	570.5
2012-08-26 07:29:37	581.3
2012-08-26 07:29:41	570.5
2012-08-26 07:29:45	592
2012-08-26 07:29:49	592
2012-08-26 07:29:53	592
2012-08-26 07:29:57	592
2012-08-26 07:30:01	581.3
2012-08-26 07:30:05	592
2012-08-26 07:30:09	581.3
2012-08-26 07:30:13	592
2012-08-26 07:30:17	581.3
2012-08-26 07:30:21	581.3
2012-08-26 07:30:25	592
2012-08-26 07:30:29	592
2012-08-26 07:30:33	581.3
2012-08-26 07:30:37	581.3
2012-08-26 07:30:41	592
2012-08-26 07:30:45	592
2012-08-26 07:30:49	592
2012-08-26 07:30:53	592
2012-08-26 07:30:57	613.5
2012-08-26 07:31:01	602.8
2012-08-26 07:31:05	613.5
2012-08-26 07:31:09	613.5
2012-08-26 07:31:13	624.3
2012-08-26 07:31:17	624.3
2012-08-26 07:31:21	613.5
2012-08-26 07:31:25	613.5
2012-08-26 07:31:29	613.5
2012-08-26 07:31:33	624.3
2012-08-26 07:31:37	602.8
2012-08-26 07:31:41	613.5
2012-08-26 07:31:45	613.5
2012-08-26 07:31:49	613.5
2012-08-26 07:31:53	613.5
2012-08-26 07:31:57	613.5
2012-08-26 07:32:01	613.5
2012-08-26 07:32:05	613.5
2012-08-26 07:32:09	613.5
2012-08-26 07:32:13	602.8
2012-08-26 07:32:17	613.5
2012-08-26 07:32:21	624.3
2012-08-26 07:32:25	624.3
2012-08-26 07:32:29	624.3
2012-08-26 07:32:33	635.1
2012-08-26 07:32:37	635.1
2012-08-26 07:32:41	645.8
2012-08-26 07:32:45	613.5
2012-08-26 07:32:49	624.3
2012-08-26 07:32:53	613.5
2012-08-26 07:32:57	613.5
2012-08-26 07:33:01	602.8
2012-08-26 07:33:05	602.8
2012-08-26 07:33:09	613.5
2012-08-26 07:33:13	602.8
2012-08-26 07:33:17	613.5
2012-08-26 07:33:21	624.3
2012-08-26 07:33:25	635.1
2012-08-26 07:33:29	635.1
2012-08-26 07:33:33	635.1
2012-08-26 07:33:37	635.1
2012-08-26 07:33:41	656.6
2012-08-26 07:33:45	645.8
2012-08-26 07:33:49	645.8
2012-08-26 07:33:53	645.8
2012-08-26 07:33:57	656.6
2012-08-26 07:34:01	656.6
2012-08-26 07:34:05	656.6
2012-08-26 07:34:09	667.4
2012-08-26 07:34:13	678.1
2012-08-26 07:34:17	688.9
2012-08-26 07:34:21	678.1
2012-08-26 07:34:25	678.1
2012-08-26 07:34:29	688.9
2012-08-26 07:34:33	678.1
2012-08-26 07:34:37	678.1
2012-08-26 07:34:41	678.1
2012-08-26 07:34:45	667.4
2012-08-26 07:34:49	678.1
2012-08-26 07:34:53	678.1
2012-08-26 07:34:57	678.1
2012-08-26 07:35:01	667.4
2012-08-26 07:35:05	656.6
2012-08-26 07:35:09	678.1
2012-08-26 07:35:13	667.4
2012-08-26 07:35:17	678.1
2012-08-26 07:35:21	678.1
2012-08-26 07:35:25	667.4
2012-08-26 07:35:29	678.1
2012-08-26 07:35:33	688.9
2012-08-26 07:35:37	678.1
2012-08-26 07:35:41	678.1
2012-08-26 07:35:45	667.4
2012-08-26 07:35:49	667.4
2012-08-26 07:35:53	667.4
2012-08-26 07:35:57	688.9
2012-08-26 07:36:01	678.1
2012-08-26 07:36:05	678.1
2012-08-26 07:36:09	678.1
2012-08-26 07:36:13	678.1
2012-08-26 07:36:17	688.9
2012-08-26 07:36:21	688.9
2012-08-26 07:36:25	678.1
2012-08-26 07:36:29	688.9
2012-08-26 07:36:33	688.9
2012-08-26 07:36:37	710.4
2012-08-26 07:36:41	710.4
2012-08-26 07:36:45	699.7
2012-08-26 07:36:49	710.4
2012-08-26 07:36:53	688.9
2012-08-26 07:36:57	678.1
2012-08-26 07:37:01	699.7
2012-08-26 07:37:05	688.9
2012-08-26 07:37:09	688.9
2012-08-26 07:37:13	688.9
2012-08-26 07:37:17	688.9
2012-08-26 07:37:21	699.7
2012-08-26 07:37:25	688.9
2012-08-26 07:37:29	688.9
2012-08-26 07:37:33	699.7
2012-08-26 07:37:37	699.7
2012-08-26 07:37:41	678.1
2012-08-26 07:37:45	699.7
2012-08-26 07:37:49	699.7
2012-08-26 07:37:53	699.7
2012-08-26 07:37:57	710.4
2012-08-26 07:38:01	699.7
2012-08-26 07:38:05	710.4
2012-08-26 07:38:09	710.4
2012-08-26 07:38:13	721.2
2012-08-26 07:38:17	731.9
2012-08-26 07:38:21	721.2
2012-08-26 07:38:25	731.9
2012-08-26 07:38:29	721.2
2012-08-26 07:38:33	710.4
2012-08-26 07:38:37	721.2
2012-08-26 07:38:41	731.9
2012-08-26 07:38:45	731.9
2012-08-26 07:38:49	731.9
2012-08-26 07:38:53	731.9
2012-08-26 07:38:57	731.9
2012-08-26 07:39:01	742.7
2012-08-26 07:39:05	731.9
2012-08-26 07:39:09	742.7
2012-08-26 07:39:13	731.9
2012-08-26 07:39:17	731.9
2012-08-26 07:39:21	731.9
2012-08-26 07:39:25	731.9
2012-08-26 07:39:29	731.9
2012-08-26 07:39:33	731.9
2012-08-26 07:39:37	742.7
2012-08-26 07:39:41	753.5
2012-08-26 07:39:45	753.5
2012-08-26 07:39:49	753.5
2012-08-26 07:39:53	753.5
2012-08-26 07:39:57	742.7
2012-08-26 07:40:01	742.7
2012-08-26 07:40:05	753.5
2012-08-26 07:40:09	753.5
2012-08-26 07:40:13	742.7
2012-08-26 07:40:17	731.9
2012-08-26 07:40:21	731.9
2012-08-26 07:40:25	742.7
2012-08-26 07:40:29	731.9
2012-08-26 07:40:33	731.9
2012-08-26 07:40:37	742.7
2012-08-26 07:40:41	742.7
2012-08-26 07:40:45	731.9
2012-08-26 07:40:49	731.9
2012-08-26 07:40:53	721.2
2012-08-26 07:40:57	710.4
2012-08-26 07:41:01	731.9
2012-08-26 07:41:05	731.9
2012-08-26 07:41:09	731.9
2012-08-26 07:41:13	742.7
2012-08-26 07:41:17	731.9
2012-08-26 07:41:21	731.9
2012-08-26 07:41:25	753.5
2012-08-26 07:41:29	764.2
2012-08-26 07:41:33	764.2
2012-08-26 07:41:37	753.5
2012-08-26 07:41:41	753.5
2012-08-26 07:41:45	742.7
2012-08-26 07:41:49	731.9
2012-08-26 07:41:53	742.7
2012-08-26 07:41:57	731.9
2012-08-26 07:42:01	742.7
2012-08-26 07:42:05	753.5
2012-08-26 07:42:09	731.9
2012-08-26 07:42:13	742.7
2012-08-26 07:42:17	775
2012-08-26 07:42:21	775
2012-08-26 07:42:25	753.5
2012-08-26 07:42:29	742.7
2012-08-26 07:42:33	753.5
2012-08-26 07:42:37	742.7
2012-08-26 07:42:41	731.9
2012-08-26 07:42:45	742.7
2012-08-26 07:42:49	731.9
2012-08-26 07:42:53	721.2
2012-08-26 07:42:57	742.7
2012-08-26 07:43:01	742.7
2012-08-26 07:43:05	742.7
2012-08-26 07:43:09	721.2
2012-08-26 07:43:13	742.7
2012-08-26 07:43:17	742.7
2012-08-26 07:43:21	742.7
2012-08-26 07:43:25	764.2
2012-08-26 07:43:29	775
2012-08-26 07:43:33	775
2012-08-26 07:43:37	775
2012-08-26 07:43:41	742.7
2012-08-26 07:43:45	753.5
2012-08-26 07:43:49	742.7
2012-08-26 07:43:53	753.5
2012-08-26 07:43:57	775
2012-08-26 07:44:01	764.2
2012-08-26 07:44:05	753.5
2012-08-26 07:44:09	753.5
2012-08-26 07:44:13	742.7
2012-08-26 07:44:17	753.5
2012-08-26 07:44:21	753.5
2012-08-26 07:44:25	753.5
2012-08-26 07:44:29	742.7
2012-08-26 07:44:33	731.9
2012-08-26 07:44:37	753.5
2012-08-26 07:44:41	753.5
2012-08-26 07:44:45	764.2
2012-08-26 07:44:49	764.2
2012-08-26 07:44:53	785.8
2012-08-26 07:44:57	785.8
2012-08-26 07:45:01	796.5
2012-08-26 07:45:05	818.1
2012-08-26 07:45:09	807.3
2012-08-26 07:45:13	796.5
2012-08-26 07:45:17	796.5
2012-08-26 07:45:21	796.5
2012-08-26 07:45:25	775
2012-08-26 07:45:29	764.2
2012-08-26 07:45:33	764.2
2012-08-26 07:45:37	753.5
2012-08-26 07:45:41	753.5
2012-08-26 07:45:45	753.5
2012-08-26 07:45:49	775
2012-08-26 07:45:53	785.8
2012-08-26 07:45:57	796.5
2012-08-26 07:46:01	785.8
2012-08-26 07:46:05	796.5
2012-08-26 07:46:09	796.5
2012-08-26 07:46:13	796.5
2012-08-26 07:46:17	775
2012-08-26 07:46:21	764.2
2012-08-26 07:46:25	764.2
2012-08-26 07:46:29	764.2
2012-08-26 07:46:33	775
2012-08-26 07:46:37	753.5
2012-08-26 07:46:41	775
2012-08-26 07:46:45	775
2012-08-26 07:46:49	775
2012-08-26 07:46:53	775
2012-08-26 07:46:57	785.8
2012-08-26 07:47:01	775
2012-08-26 07:47:05	796.5
2012-08-26 07:47:09	796.5
2012-08-26 07:47:13	796.5
2012-08-26 07:47:17	785.8
2012-08-26 07:47:21	785.8
2012-08-26 07:47:25	785.8
2012-08-26 07:47:29	785.8
2012-08-26 07:47:33	753.5
2012-08-26 07:47:37	764.2
2012-08-26 07:47:41	753.5
2012-08-26 07:47:45	764.2
2012-08-26 07:47:49	775
2012-08-26 07:47:53	742.7
2012-08-26 07:47:57	753.5
2012-08-26 07:48:01	721.2
2012-08-26 07:48:05	753.5
2012-08-26 07:48:09	775
2012-08-26 07:48:13	796.5
2012-08-26 07:48:17	818.1
2012-08-26 07:48:21	818.1
2012-08-26 07:48:25	818.1
2012-08-26 07:48:29	818.1
2012-08-26 07:48:33	839.6
2012-08-26 07:48:37	839.6
2012-08-26 07:48:41	818.1
2012-08-26 07:48:45	828.8
2012-08-26 07:48:49	828.8
2012-08-26 07:48:53	807.3
2012-08-26 07:48:57	807.3
2012-08-26 07:49:01	818.1
2012-08-26 07:49:05	828.8
2012-08-26 07:49:09	828.8
2012-08-26 07:49:13	828.8
2012-08-26 07:49:17	828.8
2012-08-26 07:49:21	839.6
2012-08-26 07:49:25	839.6
2012-08-26 07:49:29	839.6
2012-08-26 07:49:33	861.1
2012-08-26 07:49:37	871.9
2012-08-26 07:49:41	861.1
2012-08-26 07:49:45	861.1
2012-08-26 07:49:49	861.1
2012-08-26 07:49:53	839.6
2012-08-26 07:49:57	828.8
2012-08-26 07:50:01	839.6
2012-08-26 07:50:05	828.8
2012-08-26 07:50:09	828.8
2012-08-26 07:50:13	839.6
2012-08-26 07:50:17	839.6
2012-08-26 07:50:21	839.6
2012-08-26 07:50:25	839.6
2012-08-26 07:50:29	839.6
2012-08-26 07:50:33	839.6
2012-08-26 07:50:37	861.1
2012-08-26 07:50:41	850.4
2012-08-26 07:50:45	861.1
2012-08-26 07:50:49	850.4
2012-08-26 07:50:53	850.4
2012-08-26 07:50:57	850.4
2012-08-26 07:51:01	871.9
2012-08-26 07:51:05	882.6
2012-08-26 07:51:09	882.6
2012-08-26 07:51:13	882.6
2012-08-26 07:51:17	861.1
2012-08-26 07:51:21	861.1
2012-08-26 07:51:25	861.1
2012-08-26 07:51:29	850.4
2012-08-26 07:51:33	850.4
2012-08-26 07:51:37	871.9
2012-08-26 07:51:41	904.2
2012-08-26 07:51:45	904.2
2012-08-26 07:51:49	904.2
2012-08-26 07:51:53	893.4
2012-08-26 07:51:57	882.6
2012-08-26 07:52:01	904.2
2012-08-26 07:52:05	904.2
2012-08-26 07:52:09	925.7
2012-08-26 07:52:13	936.5
2012-08-26 07:52:17	914.9
2012-08-26 07:52:21	893.4
2012-08-26 07:52:25	914.9
2012-08-26 07:52:29	925.7
2012-08-26 07:52:33	936.5
2012-08-26 07:52:37	936.5
2012-08-26 07:52:41	914.9
2012-08-26 07:52:45	904.2
2012-08-26 07:52:49	904.2
2012-08-26 07:52:53	925.7
2012-08-26 07:52:57	925.7
2012-08-26 07:53:01	936.5
2012-08-26 07:53:05	947.2
2012-08-26 07:53:09	936.5
2012-08-26 07:53:13	914.9
2012-08-26 07:53:17	925.7
2012-08-26 07:53:21	925.7
2012-08-26 07:53:25	936.5
2012-08-26 07:53:29	925.7
2012-08-26 07:53:33	914.9
2012-08-26 07:53:37	947.2
2012-08-26 07:53:41	925.7
2012-08-26 07:53:45	925.7
2012-08-26 07:53:49	925.7
2012-08-26 07:53:53	925.7
2012-08-26 07:53:57	936.5
2012-08-26 07:54:01	947.2
2012-08-26 07:54:05	968.8
2012-08-26 07:54:09	968.8
2012-08-26 07:54:13	968.8
2012-08-26 07:54:17	968.8
2012-08-26 07:54:21	968.8
2012-08-26 07:54:25	979.5
2012-08-26 07:54:29	958
2012-08-26 07:54:33	968.8
2012-08-26 07:54:37	979.5
2012-08-26 07:54:41	947.2
2012-08-26 07:54:45	958
2012-08-26 07:54:49	968.8
2012-08-26 07:54:53	968.8
2012-08-26 07:54:57	968.8
2012-08-26 07:55:01	979.5
2012-08-26 07:55:05	958
2012-08-26 07:55:09	968.8
2012-08-26 07:55:13	979.5
2012-08-26 07:55:17	990.3
2012-08-26 07:55:21	968.8
2012-08-26 07:55:25	968.8
2012-08-26 07:55:29	979.5
2012-08-26 07:55:33	968.8
2012-08-26 07:55:37	968.8
2012-08-26 07:55:41	979.5
2012-08-26 07:55:45	958
2012-08-26 07:55:49	968.8
2012-08-26 07:55:53	968.8
2012-08-26 07:55:57	979.5
2012-08-26 07:56:01	990.3
2012-08-26 07:56:05	1001
2012-08-26 07:56:09	990.3
2012-08-26 07:56:13	1001
2012-08-26 07:56:17	968.8
2012-08-26 07:56:21	1001
2012-08-26 07:56:25	1001
2012-08-26 07:56:29	1011.8
2012-08-26 07:56:33	1011.8
2012-08-26 07:56:37	1011.8
2012-08-26 07:56:41	1001
2012-08-26 07:56:45	1001
2012-08-26 07:56:49	990.3
2012-08-26 07:56:53	1001
2012-08-26 07:56:57	1033.3
2012-08-26 07:57:01	1033.3
2012-08-26 07:57:05	1022.6
2012-08-26 07:57:09	1022.6
2012-08-26 07:57:13	1022.6
2012-08-26 07:57:17	1022.6
2012-08-26 07:57:21	1033.3
2012-08-26 07:57:25	1033.3
2012-08-26 07:57:29	1054.9
2012-08-26 07:57:33	1033.3
2012-08-26 07:57:37	1065.6
2012-08-26 07:57:41	1022.6
2012-08-26 07:57:45	1054.9
2012-08-26 07:57:49	1065.6
2012-08-26 07:57:53	1033.3
2012-08-26 07:57:57	1054.9
2012-08-26 07:58:01	1054.9
2012-08-26 07:58:05	1054.9
2012-08-26 07:58:09	1054.9
2012-08-26 07:58:13	1054.9
2012-08-26 07:58:17	1044.1
2012-08-26 07:58:21	1054.9
2012-08-26 07:58:25	1076.4
2012-08-26 07:58:29	1065.6
2012-08-26 07:58:33	1065.6
2012-08-26 07:58:37	1065.6
2012-08-26 07:58:41	1054.9
2012-08-26 07:58:45	1087.2
2012-08-26 07:58:49	1097.9
2012-08-26 07:58:53	1097.9
2012-08-26 07:58:57	1097.9
2012-08-26 07:59:01	1076.4
2012-08-26 07:59:05	1076.4
2012-08-26 07:59:09	1065.6
2012-08-26 07:59:13	1097.9
2012-08-26 07:59:17	1076.4
2012-08-26 07:59:21	1076.4
2012-08-26 07:59:25	1076.4
2012-08-26 07:59:29	1076.4
2012-08-26 07:59:33	1087.2
2012-08-26 07:59:37	1065.6
2012-08-26 07:59:41	1065.6
2012-08-26 07:59:45	1076.4
2012-08-26 07:59:49	1087.2
2012-08-26 07:59:53	1108.7
2012-08-26 07:59:57	1097.9
2012-08-26 08:00:01	1097.9
2012-08-26 08:00:05	1087.2
2012-08-26 08:00:09	1097.9
2012-08-26 08:00:13	1076.4
2012-08-26 08:00:17	1087.2
2012-08-26 08:00:21	1108.7
2012-08-26 08:00:25	1097.9
2012-08-26 08:00:29	1097.9
2012-08-26 08:00:33	1108.7
2012-08-26 08:00:37	1097.9
2012-08-26 08:00:41	1097.9
2012-08-26 08:00:45	1108.7
2012-08-26 08:00:49	1119.5
2012-08-26 08:00:53	1130.2
2012-08-26 08:00:57	1130.2
2012-08-26 08:01:01	1141
2012-08-26 08:01:05	1141
2012-08-26 08:01:09	1141
2012-08-26 08:01:13	1141
2012-08-26 08:01:17	1151.7
2012-08-26 08:01:21	1151.7
2012-08-26 08:01:25	1141
2012-08-26 08:01:29	1151.7
2012-08-26 08:01:33	1151.7
2012-08-26 08:01:37	1162.5
2012-08-26 08:01:41	1184
2012-08-26 08:01:45	1194.8
2012-08-26 08:01:49	1173.3
2012-08-26 08:01:53	1162.5
2012-08-26 08:01:57	1173.3
2012-08-26 08:02:01	1162.5
2012-08-26 08:02:05	1151.7
2012-08-26 08:02:09	1130.2
2012-08-26 08:02:13	1130.2
2012-08-26 08:02:17	1130.2
2012-08-26 08:02:21	1087.2
2012-08-26 08:02:25	1119.5
2012-08-26 08:02:29	1119.5
2012-08-26 08:02:33	1119.5
2012-08-26 08:02:37	1141
2012-08-26 08:02:41	1130.2
2012-08-26 08:02:45	1141
2012-08-26 08:02:49	1151.7
2012-08-26 08:02:53	1151.7
2012-08-26 08:02:57	1151.7
2012-08-26 08:03:01	1184
2012-08-26 08:03:05	1141
2012-08-26 08:03:09	1151.7
2012-08-26 08:03:13	1173.3
2012-08-26 08:03:17	1184
2012-08-26 08:03:21	1205.6
2012-08-26 08:03:25	1205.6
2012-08-26 08:03:29	1205.6
2012-08-26 08:03:33	1227.1
2012-08-26 08:03:37	1216.3
2012-08-26 08:03:41	1216.3
2012-08-26 08:03:45	1248.6
2012-08-26 08:03:49	1280.9
2012-08-26 08:03:53	1248.6
2012-08-26 08:03:57	1270.1
2012-08-26 08:04:01	1205.6
2012-08-26 08:04:05	1227.1
2012-08-26 08:04:09	1227.1
2012-08-26 08:04:13	1227.1
2012-08-26 08:04:17	1227.1
2012-08-26 08:04:21	1227.1
2012-08-26 08:04:25	1216.3
2012-08-26 08:04:29	1227.1
2012-08-26 08:04:33	1227.1
2012-08-26 08:04:37	1205.6
2012-08-26 08:04:41	1216.3
2012-08-26 08:04:45	1194.8
2012-08-26 08:04:49	1194.8
2012-08-26 08:04:53	1141
2012-08-26 08:04:57	1205.6
2012-08-26 08:05:01	1205.6
2012-08-26 08:05:05	1194.8
2012-08-26 08:05:09	1194.8
2012-08-26 08:05:13	1205.6
2012-08-26 08:05:17	1216.3
2012-08-26 08:05:21	1227.1
2012-08-26 08:05:25	1237.9
2012-08-26 08:05:29	1270.1
2012-08-26 08:05:33	1280.9
2012-08-26 08:05:37	1302.4
2012-08-26 08:05:41	1270.1
2012-08-26 08:05:45	1280.9
2012-08-26 08:05:49	1291.7
2012-08-26 08:05:53	1280.9
2012-08-26 08:05:57	1280.9
2012-08-26 08:06:01	1270.1
2012-08-26 08:06:05	1280.9
2012-08-26 08:06:09	1280.9
2012-08-26 08:06:13	1291.7
2012-08-26 08:06:17	1270.1
2012-08-26 08:06:21	1270.1
2012-08-26 08:06:25	1302.4
2012-08-26 08:06:29	1324
2012-08-26 08:06:33	1334.7
2012-08-26 08:06:37	1334.7
2012-08-26 08:06:41	1356.3
2012-08-26 08:06:45	1345.5
2012-08-26 08:06:49	1345.5
2012-08-26 08:06:53	1324
2012-08-26 08:06:57	1345.5
2012-08-26 08:07:01	1345.5
2012-08-26 08:07:05	1345.5
2012-08-26 08:07:09	1324
2012-08-26 08:07:13	1313.2
2012-08-26 08:07:17	1334.7
2012-08-26 08:07:21	1345.5
2012-08-26 08:07:25	1334.7
2012-08-26 08:07:29	1313.2
2012-08-26 08:07:33	1334.7
2012-08-26 08:07:37	1313.2
2012-08-26 08:07:41	1313.2
2012-08-26 08:07:45	1291.7
2012-08-26 08:07:49	1334.7
2012-08-26 08:07:53	1324
2012-08-26 08:07:57	1334.7
2012-08-26 08:08:01	1334.7
2012-08-26 08:08:05	1334.7
2012-08-26 08:08:09	1313.2
2012-08-26 08:08:13	1302.4
2012-08-26 08:08:17	1302.4
2012-08-26 08:08:21	1324
2012-08-26 08:08:25	1302.4
2012-08-26 08:08:29	1313.2
2012-08-26 08:08:33	1324
2012-08-26 08:08:37	1302.4
2012-08-26 08:08:41	1334.7
2012-08-26 08:08:45	1313.2
2012-08-26 08:08:49	1324
2012-08-26 08:08:53	1302.4
2012-08-26 08:08:57	1313.2
2012-08-26 08:09:01	1356.3
2012-08-26 08:09:05	1345.5
2012-08-26 08:09:09	1324
2012-08-26 08:09:13	1324
2012-08-26 08:09:17	1302.4
2012-08-26 08:09:21	1313.2
2012-08-26 08:09:25	1291.7
2012-08-26 08:09:29	1280.9
2012-08-26 08:09:33	1313.2
2012-08-26 08:09:37	1356.3
2012-08-26 08:09:41	1367
2012-08-26 08:09:45	1356.3
2012-08-26 08:09:49	1356.3
2012-08-26 08:09:53	1367
2012-08-26 08:09:57	1334.7
2012-08-26 08:10:01	1377.8
2012-08-26 08:10:05	1367
2012-08-26 08:10:09	1377.8
2012-08-26 08:10:13	1377.8
2012-08-26 08:10:17	1377.8
2012-08-26 08:10:21	1377.8
2012-08-26 08:10:25	1377.8
2012-08-26 08:10:29	1377.8
2012-08-26 08:10:33	1377.8
2012-08-26 08:10:37	1377.8
2012-08-26 08:10:41	1377.8
2012-08-26 08:10:45	1377.8
2012-08-26 08:10:49	1367
2012-08-26 08:10:53	1367
2012-08-26 08:10:57	1377.8
2012-08-26 08:11:01	1377.8
2012-08-26 08:11:05	1377.8
2012-08-26 08:11:09	1377.8
2012-08-26 08:11:13	1377.8
2012-08-26 08:11:17	1377.8
2012-08-26 08:11:21	1377.8
2012-08-26 08:11:25	1377.8
2012-08-26 08:11:29	1377.8
2012-08-26 08:11:33	1377.8
2012-08-26 08:11:37	1377.8
2012-08-26 08:11:41	1377.8
2012-08-26 08:11:45	1377.8
2012-08-26 08:11:49	1377.8
2012-08-26 08:11:53	1377.8
2012-08-26 08:11:57	1377.8
2012-08-26 08:12:01	1377.8
2012-08-26 08:12:05	1377.8
2012-08-26 08:12:09	1377.8
2012-08-26 08:12:13	1377.8
2012-08-26 08:12:17	1377.8
2012-08-26 08:12:21	1377.8
2012-08-26 08:12:25	1377.8
2012-08-26 08:12:29	1463.9
2012-08-26 08:12:33	1463.9
2012-08-26 08:12:37	1463.9
2012-08-26 08:12:41	1463.9
2012-08-26 08:12:45	1463.9
2012-08-26 08:12:49	1463.9
2012-08-26 08:12:53	1463.9
2012-08-26 08:12:57	1463.9
2012-08-26 08:13:01	1550
2012-08-26 08:13:05	1550
2012-08-26 08:13:09	1550
2012-08-26 08:13:13	1463.9
2012-08-26 08:13:17	1550
2012-08-26 08:13:21	1550
2012-08-26 08:13:25	1550
2012-08-26 08:13:29	1463.9
2012-08-26 08:13:33	1550
2012-08-26 08:13:37	1463.9
2012-08-26 08:13:41	1463.9
2012-08-26 08:13:45	1463.9
2012-08-26 08:13:49	1463.9
2012-08-26 08:13:53	1463.9
2012-08-26 08:13:57	1463.9
2012-08-26 08:14:01	1463.9
2012-08-26 08:14:05	1463.9
2012-08-26 08:14:09	1463.9
2012-08-26 08:14:13	1463.9
2012-08-26 08:14:17	1463.9
2012-08-26 08:14:21	1356.3
2012-08-26 08:14:25	1463.9
2012-08-26 08:14:29	1550
2012-08-26 08:14:33	1550
2012-08-26 08:14:37	1550
2012-08-26 08:14:41	1550
2012-08-26 08:14:45	1550
2012-08-26 08:14:49	1463.9
2012-08-26 08:14:53	1550
2012-08-26 08:14:57	1550
2012-08-26 08:15:01	1550
2012-08-26 08:15:05	1550
2012-08-26 08:15:09	1550
2012-08-26 08:15:13	1550
2012-08-26 08:15:17	1550
2012-08-26 08:15:21	1550
2012-08-26 08:15:25	1463.9
2012-08-26 08:15:29	1550
2012-08-26 08:15:33	1550
2012-08-26 08:15:37	1463.9
2012-08-26 08:15:41	1636.1
2012-08-26 08:15:45	1550
2012-08-26 08:15:49	1550
2012-08-26 08:15:53	1550
2012-08-26 08:15:57	1550
2012-08-26 08:16:01	1550
2012-08-26 08:16:05	1550
2012-08-26 08:16:09	1550
2012-08-26 08:16:13	1550
2012-08-26 08:16:17	1550
2012-08-26 08:16:21	1550
2012-08-26 08:16:25	1550
2012-08-26 08:16:29	1550
2012-08-26 08:16:33	1636.1
2012-08-26 08:16:37	1636.1
2012-08-26 08:16:41	1636.1
2012-08-26 08:16:45	1636.1
2012-08-26 08:16:49	1550
2012-08-26 08:16:53	1636.1
2012-08-26 08:16:57	1636.1
2012-08-26 08:17:01	1636.1
2012-08-26 08:17:05	1636.1
2012-08-26 08:17:09	1636.1
2012-08-26 08:17:13	1636.1
2012-08-26 08:17:17	1550
2012-08-26 08:17:21	1550
2012-08-26 08:17:25	1636.1
2012-08-26 08:17:29	1550
2012-08-26 08:17:33	1550
2012-08-26 08:17:37	1463.9
2012-08-26 08:17:41	1550
2012-08-26 08:17:45	1550
2012-08-26 08:17:49	1550
2012-08-26 08:17:53	1550
2012-08-26 08:17:57	1550
2012-08-26 08:18:01	1550
2012-08-26 08:18:05	1550
2012-08-26 08:18:09	1636.1
2012-08-26 08:18:13	1636.1
2012-08-26 08:18:17	1550
2012-08-26 08:18:21	1636.1
2012-08-26 08:18:25	1636.1
2012-08-26 08:18:29	1636.1
2012-08-26 08:18:33	1722.2
2012-08-26 08:18:37	1636.1
2012-08-26 08:18:41	1636.1
2012-08-26 08:18:45	1636.1
2012-08-26 08:18:49	1636.1
2012-08-26 08:18:53	1636.1
2012-08-26 08:18:57	1636.1
2012-08-26 08:19:01	1636.1
[truncated: 19,910 more rows]
