# Supplementary material for: Photosynthetic response of Persian Gulf acroporid corals to summer versus winter temperature deviations
Source: PeerJ. 2015 Jun 30;3:e1062. doi: 10.7717/peerj.1062 (PMC4493696; doi:10.7717/peerj.1062)
Supplement: Supplemental Information 5 [file peerj-03-1062-s005.xls]

## Sheet: Export_File
Date Time, GMT+03:30	Intensity, Lux
2012-08-17 19:37:00	8266.7		Mean	6531.43
2012-08-17 19:37:01	7233.4
2012-08-17 19:37:02	7233.4
2012-08-17 19:37:03	6200
2012-08-17 19:37:04	6544.5
2012-08-17 19:37:05	6544.5
2012-08-17 19:37:06	6200
2012-08-17 19:37:07	6200
2012-08-17 19:37:08	6200
2012-08-17 19:37:09	5166.7
2012-08-17 19:37:10	5166.7
2012-08-17 19:37:11	5166.7
2012-08-17 19:37:12	5166.7
2012-08-17 19:37:13	5338.9
2012-08-17 19:37:14	5338.9
2012-08-17 19:37:15	5338.9
2012-08-17 19:37:16	5166.7
2012-08-17 19:37:17	5166.7
2012-08-17 19:37:18	5511.1
2012-08-17 19:37:19	5511.1
2012-08-17 19:37:20	5511.1
2012-08-17 19:37:21	5511.1
2012-08-17 19:37:22	6200
2012-08-17 19:37:23	6200
2012-08-17 19:37:24	6200
2012-08-17 19:37:25	6200
2012-08-17 19:37:26	6544.5
2012-08-17 19:37:27	6200
2012-08-17 19:37:28	7233.4
2012-08-17 19:37:29	6544.5
2012-08-17 19:37:30	7233.4
2012-08-17 19:37:31	7233.4
2012-08-17 19:37:32	7577.8
2012-08-17 19:37:33	7577.8
2012-08-17 19:37:34	7577.8
2012-08-17 19:37:35	7233.4
2012-08-17 19:37:36	7233.4
2012-08-17 19:37:37	7577.8
2012-08-17 19:37:38	7577.8
2012-08-17 19:37:39	7577.8
2012-08-17 19:37:40	8611.2
2012-08-17 19:37:41	8611.2
2012-08-17 19:37:42	8266.7
2012-08-17 19:37:43	8266.7
2012-08-17 19:37:44	8611.2
2012-08-17 19:37:45	7577.8
2012-08-17 19:37:46	7577.8
2012-08-17 19:37:47	8266.7
2012-08-17 19:37:48	7233.4
2012-08-17 19:37:49	7577.8
2012-08-17 19:37:50	6544.5
2012-08-17 19:37:51	6544.5
2012-08-17 19:37:52	6544.5
2012-08-17 19:37:53	5511.1
2012-08-17 19:37:54	5511.1
2012-08-17 19:37:55	5511.1
2012-08-17 19:37:56	6200
2012-08-17 19:37:57	5511.1
2012-08-17 19:37:58	6200
2012-08-17 19:37:59	5511.1
2012-08-17 19:38:00	6200
2012-08-17 19:38:01	7233.4
2012-08-17 19:38:02	6544.5
2012-08-17 19:38:03	6544.5
2012-08-17 19:38:04	7233.4
2012-08-17 19:38:05	7233.4
2012-08-17 19:38:06	7577.8
2012-08-17 19:38:07	7233.4
2012-08-17 19:38:08	7577.8
2012-08-17 19:38:09	7577.8
2012-08-17 19:38:10	7577.8
2012-08-17 19:38:11	8611.2
2012-08-17 19:38:12	8611.2
2012-08-17 19:38:13	7577.8
2012-08-17 19:38:14	8266.7
2012-08-17 19:38:15	7577.8
2012-08-17 19:38:16	7577.8
2012-08-17 19:38:17	7577.8
2012-08-17 19:38:18	7233.4
2012-08-17 19:38:19	7233.4
2012-08-17 19:38:20	7577.8
2012-08-17 19:38:21	7233.4
2012-08-17 19:38:22	6544.5
2012-08-17 19:38:23	7233.4
2012-08-17 19:38:24	6544.5
2012-08-17 19:38:25	7233.4
2012-08-17 19:38:26	7233.4
2012-08-17 19:38:27	7233.4
2012-08-17 19:38:28	7577.8
2012-08-17 19:38:29	7577.8
2012-08-17 19:38:30	7233.4
2012-08-17 19:38:31	7577.8
2012-08-17 19:38:32	8266.7
2012-08-17 19:38:33	7233.4
2012-08-17 19:38:34	8266.7
2012-08-17 19:38:35	8266.7
2012-08-17 19:38:36	7233.4
2012-08-17 19:38:37	6544.5
2012-08-17 19:38:38	6200
2012-08-17 19:38:39	5511.1
2012-08-17 19:38:40	5338.9
2012-08-17 19:38:41	5166.7
2012-08-17 19:38:42	5511.1
2012-08-17 19:38:43	5511.1
2012-08-17 19:38:44	6544.5
2012-08-17 19:38:45	7577.8
2012-08-17 19:38:46	8611.2
2012-08-17 19:38:47	7577.8
2012-08-17 19:38:48	7577.8
2012-08-17 19:38:49	7577.8
2012-08-17 19:38:50	6544.5
2012-08-17 19:38:51	5511.1
2012-08-17 19:38:52	5338.9
2012-08-17 19:38:53	5166.7
2012-08-17 19:38:54	5511.1
2012-08-17 19:38:55	6200
2012-08-17 19:38:56	6544.5
2012-08-17 19:38:57	7577.8
2012-08-17 19:38:58	7577.8
2012-08-17 19:38:59	8266.7
2012-08-17 19:39:00	7233.4
2012-08-17 19:39:01	6544.5
2012-08-17 19:39:02	5511.1
2012-08-17 19:39:03	4994.5
2012-08-17 19:39:04	5166.7
2012-08-17 19:39:05	5511.1
2012-08-17 19:39:06	6200
2012-08-17 19:39:07	7233.4
2012-08-17 19:39:08	8266.7
2012-08-17 19:39:09	8611.2
2012-08-17 19:39:10	7577.8
2012-08-17 19:39:11	6544.5
2012-08-17 19:39:12	6200
2012-08-17 19:39:13	5166.7
2012-08-17 19:39:14	5166.7
2012-08-17 19:39:15	5511.1
2012-08-17 19:39:16	6200
2012-08-17 19:39:17	7577.8
2012-08-17 19:39:18	7577.8
2012-08-17 19:39:19	7577.8
2012-08-17 19:39:20	7233.4
2012-08-17 19:39:21	6544.5
2012-08-17 19:39:22	6544.5
2012-08-17 19:39:23	5166.7
2012-08-17 19:39:24	5338.9
2012-08-17 19:39:25	5338.9
2012-08-17 19:39:26	5511.1
2012-08-17 19:39:27	5511.1
2012-08-17 19:39:28	5511.1
2012-08-17 19:39:29	6200
2012-08-17 19:39:30	6544.5
2012-08-17 19:39:31	7233.4
2012-08-17 19:39:32	7577.8
2012-08-17 19:39:33	7577.8
2012-08-17 19:39:34	8611.2
2012-08-17 19:39:35	8266.7
2012-08-17 19:39:36	7577.8
2012-08-17 19:39:37	7233.4
2012-08-17 19:39:38	7577.8
2012-08-17 19:39:39	7577.8
2012-08-17 19:39:40	7233.4
2012-08-17 19:39:41	6544.5
2012-08-17 19:39:42	6200
2012-08-17 19:39:43	6200
2012-08-17 19:39:44	5511.1
2012-08-17 19:39:45	5511.1
2012-08-17 19:39:46	5166.7
2012-08-17 19:39:47	5166.7
2012-08-17 19:39:48	5338.9
2012-08-17 19:39:49	5166.7
2012-08-17 19:39:50	5166.7
2012-08-17 19:39:51	5511.1
2012-08-17 19:39:52	5511.1
2012-08-17 19:39:53	5511.1
2012-08-17 19:39:54	6200
2012-08-17 19:39:55	6200
2012-08-17 19:39:56	6544.5
2012-08-17 19:39:57	7233.4
2012-08-17 19:39:58	7577.8
2012-08-17 19:39:59	8266.7
2012-08-17 19:40:00	8266.7
2012-08-17 19:40:01	7577.8
2012-08-17 19:40:02	7577.8
2012-08-17 19:40:03	6544.5
2012-08-17 19:40:04	6200
2012-08-17 19:40:05	5511.1
2012-08-17 19:40:06	5166.7
2012-08-17 19:40:07	5338.9
2012-08-17 19:40:08	5166.7
2012-08-17 19:40:09	5511.1
2012-08-17 19:40:10	6200
2012-08-17 19:40:11	6544.5
2012-08-17 19:40:12	7577.8
2012-08-17 19:40:13	8266.7
2012-08-17 19:40:14	7577.8
2012-08-17 19:40:15	6544.5
2012-08-17 19:40:16	6200
2012-08-17 19:40:17	5338.9
2012-08-17 19:40:18	5338.9
2012-08-17 19:40:19	5511.1
2012-08-17 19:40:20	6200
2012-08-17 19:40:21	6544.5
2012-08-17 19:40:22	7233.4
2012-08-17 19:40:23	8266.7
2012-08-17 19:40:24	7233.4
2012-08-17 19:40:25	6544.5
2012-08-17 19:40:26	5511.1
2012-08-17 19:40:27	5166.7
2012-08-17 19:40:28	5166.7
2012-08-17 19:40:29	5511.1
2012-08-17 19:40:30	6544.5
2012-08-17 19:40:31	7577.8
2012-08-17 19:40:32	7577.8
2012-08-17 19:40:33	7233.4
2012-08-17 19:40:34	6544.5
2012-08-17 19:40:35	5166.7
2012-08-17 19:40:36	5338.9
2012-08-17 19:40:37	5166.7
2012-08-17 19:40:38	5511.1
2012-08-17 19:40:39	6200
2012-08-17 19:40:40	7233.4
2012-08-17 19:40:41	8266.7
2012-08-17 19:40:42	7577.8
2012-08-17 19:40:43	7233.4
2012-08-17 19:40:44	6544.5
2012-08-17 19:40:45	6200
2012-08-17 19:40:46	5511.1
2012-08-17 19:40:47	5166.7
2012-08-17 19:40:48	5338.9
2012-08-17 19:40:49	5166.7
2012-08-17 19:40:50	5166.7
2012-08-17 19:40:51	5511.1
2012-08-17 19:40:52	5511.1
2012-08-17 19:40:53	6200
2012-08-17 19:40:54	6544.5
2012-08-17 19:40:55	6544.5
2012-08-17 19:40:56	7233.4
2012-08-17 19:40:57	7577.8
2012-08-17 19:40:58	7577.8
2012-08-17 19:40:59	7577.8
2012-08-17 19:41:00	8266.7
2012-08-17 19:41:01	8266.7
2012-08-17 19:41:02	7577.8
2012-08-17 19:41:03	8266.7
2012-08-17 19:41:04	7577.8
2012-08-17 19:41:05	7233.4
2012-08-17 19:41:06	7577.8
2012-08-17 19:41:07	7577.8
2012-08-17 19:41:08	7577.8
2012-08-17 19:41:09	7233.4
2012-08-17 19:41:10	7577.8
2012-08-17 19:41:11	8266.7
2012-08-17 19:41:12	8266.7
2012-08-17 19:41:13	8266.7
2012-08-17 19:41:14	7577.8
2012-08-17 19:41:15	8266.7
2012-08-17 19:41:16	7577.8
2012-08-17 19:41:17	8266.7
2012-08-17 19:41:18	7577.8
2012-08-17 19:41:19	7577.8
2012-08-17 19:41:20	7577.8
2012-08-17 19:41:21	7577.8
2012-08-17 19:41:22	7577.8
2012-08-17 19:41:23	7233.4
2012-08-17 19:41:24	7233.4
2012-08-17 19:41:25	7233.4
2012-08-17 19:41:26	7233.4
2012-08-17 19:41:27	6200
2012-08-17 19:41:28	6200
2012-08-17 19:41:29	5511.1
2012-08-17 19:41:30	5166.7
2012-08-17 19:41:31	5166.7
2012-08-17 19:41:32	5166.7
2012-08-17 19:41:33	5338.9
2012-08-17 19:41:34	5338.9
2012-08-17 19:41:35	5166.7
2012-08-17 19:41:36	5166.7
2012-08-17 19:41:37	5511.1
2012-08-17 19:41:38	6200
2012-08-17 19:41:39	6200
2012-08-17 19:41:40	6544.5
2012-08-17 19:41:41	7577.8
2012-08-17 19:41:42	8266.7
2012-08-17 19:41:43	7577.8
2012-08-17 19:41:44	8266.7
2012-08-17 19:41:45	8266.7
2012-08-17 19:41:46	7233.4
2012-08-17 19:41:47	7233.4
2012-08-17 19:41:48	7577.8
2012-08-17 19:41:49	6544.5
2012-08-17 19:41:50	6544.5
2012-08-17 19:41:51	6200
2012-08-17 19:41:52	5166.7
2012-08-17 19:41:53	4994.5
2012-08-17 19:41:54	5338.9
2012-08-17 19:41:55	5166.7
2012-08-17 19:41:56	5511.1
2012-08-17 19:41:57	5511.1
2012-08-17 19:41:58	6200
2012-08-17 19:41:59	6544.5
2012-08-17 19:42:00	7233.4
2012-08-17 19:42:01	7233.4
2012-08-17 19:42:02	7577.8
2012-08-17 19:42:03	8266.7
2012-08-17 19:42:04	7577.8
2012-08-17 19:42:05	7233.4
2012-08-17 19:42:06	6544.5
2012-08-17 19:42:07	6544.5
2012-08-17 19:42:08	6200
2012-08-17 19:42:09	5166.7
2012-08-17 19:42:10	5166.7
2012-08-17 19:42:11	5166.7
2012-08-17 19:42:12	5338.9
2012-08-17 19:42:13	5166.7
2012-08-17 19:42:14	5166.7
2012-08-17 19:42:15	5511.1
2012-08-17 19:42:16	5511.1
2012-08-17 19:42:17	5511.1
2012-08-17 19:42:18	5511.1
2012-08-17 19:42:19	6200
2012-08-17 19:42:20	6200
2012-08-17 19:42:21	5511.1
2012-08-17 19:42:22	6544.5
2012-08-17 19:42:23	6544.5
2012-08-17 19:42:24	6544.5
2012-08-17 19:42:25	7233.4
2012-08-17 19:42:26	7577.8
2012-08-17 19:42:27	7577.8
2012-08-17 19:42:28	7233.4
2012-08-17 19:42:29	8266.7
2012-08-17 19:42:30	7577.8
2012-08-17 19:42:31	7577.8
2012-08-17 19:42:32	8266.7
2012-08-17 19:42:33	7577.8
2012-08-17 19:42:34	8266.7
2012-08-17 19:42:35	8266.7
2012-08-17 19:42:36	7577.8
2012-08-17 19:42:37	8266.7
2012-08-17 19:42:38	8266.7
2012-08-17 19:42:39	7233.4
2012-08-17 19:42:40	7577.8
2012-08-17 19:42:41	8266.7
2012-08-17 19:42:42	7577.8
2012-08-17 19:42:43	7577.8
2012-08-17 19:42:44	8266.7
2012-08-17 19:42:45	7577.8
2012-08-17 19:42:46	7577.8
2012-08-17 19:42:47	8266.7
2012-08-17 19:42:48	8266.7
2012-08-17 19:42:49	7577.8
2012-08-17 19:42:50	7577.8
2012-08-17 19:42:51	7577.8
2012-08-17 19:42:52	8266.7
2012-08-17 19:42:53	7577.8
2012-08-17 19:42:54	8611.2
2012-08-17 19:42:55	7577.8
2012-08-17 19:42:56	7577.8
2012-08-17 19:42:57	8266.7
2012-08-17 19:42:58	7577.8
2012-08-17 19:42:59	7577.8
2012-08-17 19:43:00	7577.8
2012-08-17 19:43:01	7577.8
2012-08-17 19:43:02	7577.8
2012-08-17 19:43:03	7233.4
2012-08-17 19:43:04	7577.8
2012-08-17 19:43:05	7577.8
2012-08-17 19:43:06	7233.4
2012-08-17 19:43:07	7577.8
2012-08-17 19:43:08	7577.8
2012-08-17 19:43:09	7233.4
2012-08-17 19:43:10	7233.4
2012-08-17 19:43:11	6544.5
2012-08-17 19:43:12	6200
2012-08-17 19:43:13	6200
2012-08-17 19:43:14	6200
2012-08-17 19:43:15	6200
2012-08-17 19:43:16	5166.7
2012-08-17 19:43:17	5338.9
2012-08-17 19:43:18	5166.7
2012-08-17 19:43:19	5338.9
2012-08-17 19:43:20	5166.7
2012-08-17 19:43:21	5166.7
2012-08-17 19:43:22	5511.1
2012-08-17 19:43:23	6200
2012-08-17 19:43:24	7233.4
2012-08-17 19:43:25	7233.4
2012-08-17 19:43:26	7577.8
2012-08-17 19:43:27	7233.4
2012-08-17 19:43:28	7577.8
2012-08-17 19:43:29	6544.5
2012-08-17 19:43:30	6200
2012-08-17 19:43:31	5511.1
2012-08-17 19:43:32	5166.7
2012-08-17 19:43:33	5166.7
2012-08-17 19:43:34	5511.1
2012-08-17 19:43:35	5511.1
2012-08-17 19:43:36	6544.5
2012-08-17 19:43:37	7233.4
2012-08-17 19:43:38	7577.8
2012-08-17 19:43:39	7577.8
2012-08-17 19:43:40	7233.4
2012-08-17 19:43:41	6544.5
2012-08-17 19:43:42	6200
2012-08-17 19:43:43	6200
2012-08-17 19:43:44	5338.9
2012-08-17 19:43:45	5338.9
2012-08-17 19:43:46	5166.7
2012-08-17 19:43:47	5511.1
2012-08-17 19:43:48	5511.1
2012-08-17 19:43:49	6200
2012-08-17 19:43:50	6544.5
2012-08-17 19:43:51	7577.8
2012-08-17 19:43:52	8266.7
2012-08-17 19:43:53	8611.2
2012-08-17 19:43:54	7577.8
2012-08-17 19:43:55	7233.4
2012-08-17 19:43:56	6544.5
2012-08-17 19:43:57	6200
2012-08-17 19:43:58	5166.7
2012-08-17 19:43:59	5338.9
2012-08-17 19:44:00	5511.1
2012-08-17 19:44:01	5511.1
2012-08-17 19:44:02	6200
2012-08-17 19:44:03	6544.5
2012-08-17 19:44:04	7577.8
2012-08-17 19:44:05	7577.8
2012-08-17 19:44:06	8266.7
2012-08-17 19:44:07	7233.4
2012-08-17 19:44:08	5511.1
2012-08-17 19:44:09	4994.5
2012-08-17 19:44:10	5166.7
2012-08-17 19:44:11	5511.1
2012-08-17 19:44:12	6200
2012-08-17 19:44:13	7233.4
2012-08-17 19:44:14	7577.8
2012-08-17 19:44:15	8266.7
2012-08-17 19:44:16	6544.5
2012-08-17 19:44:17	6200
2012-08-17 19:44:18	5166.7
2012-08-17 19:44:19	5166.7
2012-08-17 19:44:20	5511.1
2012-08-17 19:44:21	6200
2012-08-17 19:44:22	7233.4
2012-08-17 19:44:23	7233.4
2012-08-17 19:44:24	8611.2
2012-08-17 19:44:25	7233.4
2012-08-17 19:44:26	7233.4
2012-08-17 19:44:27	6200
2012-08-17 19:44:28	5511.1
2012-08-17 19:44:29	5166.7
2012-08-17 19:44:30	5338.9
2012-08-17 19:44:31	5511.1
2012-08-17 19:44:32	5511.1
2012-08-17 19:44:33	5511.1
2012-08-17 19:44:34	5511.1
2012-08-17 19:44:35	6544.5
2012-08-17 19:44:36	7233.4
2012-08-17 19:44:37	7233.4
2012-08-17 19:44:38	7577.8
2012-08-17 19:44:39	8266.7
2012-08-17 19:44:40	8266.7
2012-08-17 19:44:41	7233.4
2012-08-17 19:44:42	6544.5
2012-08-17 19:44:43	6544.5
2012-08-17 19:44:44	6544.5
2012-08-17 19:44:45	6200
2012-08-17 19:44:46	5511.1
2012-08-17 19:44:47	5338.9
2012-08-17 19:44:48	5166.7
2012-08-17 19:44:49	5338.9
2012-08-17 19:44:50	5166.7
2012-08-17 19:44:51	5166.7
2012-08-17 19:44:52	5511.1
2012-08-17 19:44:53	6200
2012-08-17 19:44:54	5511.1
2012-08-17 19:44:55	6200
2012-08-17 19:44:56	7233.4
2012-08-17 19:44:57	7233.4
2012-08-17 19:44:58	7577.8
2012-08-17 19:44:59	7577.8
2012-08-17 19:45:00	8266.7
2012-08-17 19:45:01	7577.8
2012-08-17 19:45:02	7577.8
2012-08-17 19:45:03	8266.7
2012-08-17 19:45:04	7577.8
2012-08-17 19:45:05	6544.5
2012-08-17 19:45:06	6544.5
2012-08-17 19:45:07	6200
2012-08-17 19:45:08	5511.1
2012-08-17 19:45:09	5166.7
2012-08-17 19:45:10	5166.7
2012-08-17 19:45:11	5338.9
2012-08-17 19:45:12	5338.9
2012-08-17 19:45:13	5166.7
2012-08-17 19:45:14	5166.7
2012-08-17 19:45:15	5166.7
2012-08-17 19:45:16	5166.7
2012-08-17 19:45:17	5166.7
2012-08-17 19:45:18	5166.7
2012-08-17 19:45:19	5511.1
2012-08-17 19:45:20	5166.7
2012-08-17 19:45:21	5166.7
2012-08-17 19:45:22	5166.7
2012-08-17 19:45:23	5166.7
2012-08-17 19:45:24	5166.7
2012-08-17 19:45:25	5166.7
2012-08-17 19:45:26	5166.7
2012-08-17 19:45:27	5166.7
2012-08-17 19:45:28	5338.9
2012-08-17 19:45:29	5166.7
2012-08-17 19:45:30	5338.9
2012-08-17 19:45:31	5166.7
2012-08-17 19:45:32	5338.9
2012-08-17 19:45:33	5166.7
2012-08-17 19:45:34	5166.7
2012-08-17 19:45:35	5166.7
2012-08-17 19:45:36	5511.1
2012-08-17 19:45:37	5511.1
2012-08-17 19:45:38	5511.1
2012-08-17 19:45:39	5511.1
2012-08-17 19:45:40	5511.1
2012-08-17 19:45:41	5511.1
2012-08-17 19:45:42	5511.1
2012-08-17 19:45:43	5511.1
2012-08-17 19:45:44	6200
2012-08-17 19:45:45	6200
2012-08-17 19:45:46	6544.5
2012-08-17 19:45:47	6544.5
2012-08-17 19:45:48	7233.4
2012-08-17 19:45:49	7233.4
2012-08-17 19:45:50	7577.8
2012-08-17 19:45:51	7577.8
2012-08-17 19:45:52	7233.4
2012-08-17 19:45:53	7577.8
2012-08-17 19:45:54	8266.7
2012-08-17 19:45:55	7577.8
2012-08-17 19:45:56	7233.4
2012-08-17 19:45:57	7577.8
2012-08-17 19:45:58	7233.4
2012-08-17 19:45:59	7577.8
2012-08-17 19:46:00	6544.5
2012-08-17 19:46:01	6200
2012-08-17 19:46:02	5166.7
2012-08-17 19:46:03	5166.7
2012-08-17 19:46:04	5338.9
2012-08-17 19:46:05	5338.9
2012-08-17 19:46:06	5166.7
2012-08-17 19:46:07	5511.1
2012-08-17 19:46:08	6200
2012-08-17 19:46:09	7233.4
2012-08-17 19:46:10	7233.4
2012-08-17 19:46:11	8266.7
2012-08-17 19:46:12	7233.4
2012-08-17 19:46:13	7577.8
2012-08-17 19:46:14	7577.8
2012-08-17 19:46:15	6544.5
2012-08-17 19:46:16	6200
2012-08-17 19:46:17	5166.7
2012-08-17 19:46:18	5166.7
2012-08-17 19:46:19	5338.9
2012-08-17 19:46:20	5338.9
2012-08-17 19:46:21	5511.1
2012-08-17 19:46:22	5511.1
2012-08-17 19:46:23	5511.1
2012-08-17 19:46:24	6544.5
2012-08-17 19:46:25	7233.4
2012-08-17 19:46:26	7577.8
2012-08-17 19:46:27	8266.7
2012-08-17 19:46:28	8266.7
2012-08-17 19:46:29	7577.8
2012-08-17 19:46:30	7577.8
2012-08-17 19:46:31	6544.5
2012-08-17 19:46:32	6200
2012-08-17 19:46:33	5338.9
2012-08-17 19:46:34	5166.7
2012-08-17 19:46:35	5338.9
2012-08-17 19:46:36	5166.7
2012-08-17 19:46:37	5511.1
2012-08-17 19:46:38	5511.1
2012-08-17 19:46:39	6200
2012-08-17 19:46:40	6544.5
2012-08-17 19:46:41	7233.4
2012-08-17 19:46:42	7233.4
2012-08-17 19:46:43	7233.4
2012-08-17 19:46:44	7577.8
2012-08-17 19:46:45	7577.8
2012-08-17 19:46:46	7577.8
2012-08-17 19:46:47	7233.4
2012-08-17 19:46:48	7233.4
2012-08-17 19:46:49	6544.5
2012-08-17 19:46:50	6200
2012-08-17 19:46:51	6200
2012-08-17 19:46:52	5511.1
2012-08-17 19:46:53	5166.7
2012-08-17 19:46:54	5166.7
2012-08-17 19:46:55	5166.7
2012-08-17 19:46:56	4994.5
2012-08-17 19:46:57	4994.5
2012-08-17 19:46:58	5338.9
2012-08-17 19:46:59	5166.7
2012-08-17 19:47:00	5338.9
2012-08-17 19:47:01	5166.7
2012-08-17 19:47:02	5338.9
2012-08-17 19:47:03	5166.7
2012-08-17 19:47:04	5166.7
2012-08-17 19:47:05	5338.9
2012-08-17 19:47:06	4994.5
2012-08-17 19:47:07	5338.9
2012-08-17 19:47:08	5166.7
2012-08-17 19:47:09	5511.1
2012-08-17 19:47:10	6200
2012-08-17 19:47:11	6200
2012-08-17 19:47:12	6544.5
2012-08-17 19:47:13	7233.4
2012-08-17 19:47:14	7233.4
2012-08-17 19:47:15	7577.8
2012-08-17 19:47:16	7577.8
2012-08-17 19:47:17	8266.7
2012-08-17 19:47:18	7577.8
2012-08-17 19:47:19	7577.8
2012-08-17 19:47:20	7233.4
2012-08-17 19:47:21	6544.5
2012-08-17 19:47:22	6200
2012-08-17 19:47:23	5511.1
2012-08-17 19:47:24	5511.1
2012-08-17 19:47:25	5166.7
2012-08-17 19:47:26	5338.9
2012-08-17 19:47:27	5338.9
2012-08-17 19:47:28	5166.7
2012-08-17 19:47:29	5166.7
2012-08-17 19:47:30	5338.9
2012-08-17 19:47:31	5511.1
2012-08-17 19:47:32	5511.1
2012-08-17 19:47:33	6200
2012-08-17 19:47:34	6200
2012-08-17 19:47:35	5511.1
2012-08-17 19:47:36	6200
2012-08-17 19:47:37	6200
2012-08-17 19:47:38	6200
2012-08-17 19:47:39	6200
2012-08-17 19:47:40	6200
2012-08-17 19:47:41	6200
2012-08-17 19:47:42	5166.7
2012-08-17 19:47:43	5338.9
2012-08-17 19:47:44	5166.7
2012-08-17 19:47:45	5166.7
2012-08-17 19:47:46	5166.7
2012-08-17 19:47:47	5166.7
2012-08-17 19:47:48	5511.1
2012-08-17 19:47:49	5511.1
2012-08-17 19:47:50	6544.5
2012-08-17 19:47:51	7233.4
2012-08-17 19:47:52	7577.8
2012-08-17 19:47:53	8266.7
2012-08-17 19:47:54	7577.8
2012-08-17 19:47:55	7577.8
2012-08-17 19:47:56	7233.4
2012-08-17 19:47:57	6200
2012-08-17 19:47:58	5338.9
2012-08-17 19:47:59	5166.7
